# Supplementary material for: Root morphology and seed and leaf ionomic traits in a Brassica napus L. diversity panel show wide phenotypic variation and are characteristic of crop habit
Source: BMC Plant Biol. 2016 Oct 4;16:214. doi: 10.1186/s12870-016-0902-5 (PMC5050600; doi:10.1186/s12870-016-0902-5)
Supplement: Additional file 1: — Supplementary tables. A collection of tables containing a variety of extra data including raw data gathered in the experiments, limits of detection calculations, data used for analyses of traits, and data used for generation of some of the figures. Also included is a detailed ouput from variance components analysis and a list of the abbreviations used across the tables. (XLSX 1324 kb) [file 12870_2016_902_MOESM1_ESM.xlsx]

## Sheet: Meta-data
Abbreviations:
Root traits:
TRL	total root length
PRL	primary root length
LRL	lateral root length
MLRL	mean lateral root length
LRN	lateral root number
LRD	lateral root density
Seed traits:
TSW	thousand seed weight
Mineral traits:
Ag	silver
Al	aluminium
As	arsenic
B	boron
Ba	barium
Ca	calcium
Cd	cadmium
Co	cobalt
Cr	chromium
Cs	caesium
Cu	copper
Fe	iron
K	potassium
Mg	magnesium
Mn	manganese
Mo	molybdenum
Na	sodium
Ni	nickel
P	phosphorus
Pb	lead
Rb	rubidium
S	sulphur
Se	selenium
Sr	strontium
Ti	titanium
U	uranium
V	vanadium
Zn	zinc

## Sheet: Suppl_Table_1
Supplementary Table 1. Core panel of 387 genotypes, comprising 163 winter, 127 spring, and 7 semiwinter oilseed rape (OSR), 35 swede, 15 winter fodder, and 40 exotic/unspecified habits.
TAG!	york_accession_id!	york_accession_name!	cultivar_names!	habit!	UON_habit!	Release-year
1	a-0000001	BnASSYST-001	Alesi	winter OSR modern	winter OSR	2000-2007
2	a-0000002	BnASSYST-002	Remy	winter OSR modern	winter OSR	2000-2007
3	a-0000003	BnASSYST-003	Robust	winter OSR modern	winter OSR	2000-2007
4	a-0000004	BnASSYST-004	Alaska	winter OSR modern	winter OSR	1990-1999
5	a-0000005	BnASSYST-005	Pirola	winter OSR modern	winter OSR	1990-1999
6	a-0000007	BnASSYST-007	Milena	winter OSR modern	winter OSR	2000-2007
7	a-0000008	BnASSYST-008	Allure	winter OSR modern	winter OSR	2000-2007
8	a-0000009	BnASSYST-009	Agalon	winter OSR modern	winter OSR	2000-2007
9	a-0000010	BnASSYST-010	K615	winter OSR modern	winter OSR	1990-1999
10	a-0000011	BnASSYST-011	Picasso	winter OSR modern	winter OSR	2000-2007
11	a-0000012	BnASSYST-012	Lord	winter OSR modern	winter OSR	1990-1999
12	a-0000013	BnASSYST-013	KW3077	winter OSR modern	winter OSR	2000-2007
13	a-0000014	BnASSYST-014	Rodeo	winter OSR modern	winter OSR	2000-2007
14	a-0000015	BnASSYST-015	Rapid	winter OSR modern	winter OSR	1990-1999
15	a-0000016	BnASSYST-016	Boston	winter OSR modern	winter OSR
16	a-0000017	BnASSYST-017	Escort	winter OSR modern	winter OSR
17	a-0000018	BnASSYST-018	Montego	winter OSR modern	winter OSR	2000-2007
18	a-0000020	BnASSYST-020	Pacific	winter OSR modern	winter OSR	2000-2007
19	a-0000021	BnASSYST-021	Savannah	winter OSR modern	winter OSR	2000-2007
20	a-0000022	BnASSYST-022	Missouri	winter OSR modern	winter OSR	2000-2007
21	a-0000023	BnASSYST-023	Manitoba	winter OSR modern	winter OSR	2000-2007
22	a-0000024	BnASSYST-024	Ladoga	winter OSR modern	winter OSR	2000-2007
23	a-0000025	BnASSYST-025	Atlantic	winter OSR modern	winter OSR	2000-2007
24	a-0000026	BnASSYST-026	Cooper	winter OSR modern	winter OSR	2000-2007
25	a-0000027	BnASSYST-027	Licapo	winter OSR modern	winter OSR
26	a-0000028	BnASSYST-028	Capitol	winter OSR modern	winter OSR	1990-1999
27	a-0000029	BnASSYST-029	Idol	winter OSR modern	winter OSR	1990-1999
28	a-0000030	BnASSYST-030	Vivol	winter OSR modern	winter OSR	1990-1999
29	a-0000031	BnASSYST-031	BRISTOL	winter OSR modern	winter OSR
30	a-0000032	BnASSYST-032	Lirajet	winter OSR modern	winter OSR	1980-1989
31	a-0000033	BnASSYST-033	Lisabeth	winter OSR modern	winter OSR	1990-1999
32	a-0000034	BnASSYST-034	Lipid	winter OSR modern	winter OSR
33	a-0000035	BnASSYST-035	Lipton	winter OSR modern	winter OSR
34	a-0000036	BnASSYST-036	Lisek	winter OSR modern	winter OSR	1990-1999
35	a-0000037	BnASSYST-037	Contact	winter OSR modern	winter OSR
36	a-0000038	BnASSYST-038	Lion	winter OSR modern	winter OSR	2000-2007
37	a-0000039	BnASSYST-039	OASE	winter OSR modern	winter OSR	2000-2007
38	a-0000040	BnASSYST-040	Apex	winter OSR modern	winter OSR	1990-1999
39	a-0000042	BnASSYST-042	Magnum	winter OSR modern	winter OSR	1990-1999
40	a-0000044	BnASSYST-044	Laser	winter OSR modern	winter OSR	1990-1999
41	a-0000045	BnASSYST-045	Fortis	winter OSR modern	winter OSR	2000-2007
42	a-0000046	BnASSYST-046	Smart	winter OSR modern	winter OSR	1990-1999
43	a-0000047	BnASSYST-047	Roxet	winter OSR modern	winter OSR	2000-2007
44	a-0000048	BnASSYST-048	NK Bravour	winter OSR modern	winter OSR	2000-2007
45	a-0000049	BnASSYST-049	NK Fair	winter OSR modern	winter OSR	2000-2007
46	a-0000050	BnASSYST-050	Aviso	winter OSR modern	winter OSR	2000-2007
47	a-0000051	BnASSYST-051	Sansibar	winter OSR modern	winter OSR	2000-2007
48	a-0000052	BnASSYST-052	SWGospel	winter OSR modern	winter OSR	2000-2007
49	a-0000053	BnASSYST-053	Verona	winter OSR modern	winter OSR	2000-2007
50	a-0000054	BnASSYST-054	Tenor	winter OSR modern	winter OSR	1990-1999
51	a-0000055	BnASSYST-055	Expert	winter OSR modern	winter OSR	2000-2007
52	a-0000056	BnASSYST-056	Musette	winter OSR modern	winter OSR
53	a-0000057	BnASSYST-057	Kvintett	winter OSR modern	winter OSR
54	a-0000058	BnASSYST-058	Falstaff	winter OSR modern	winter OSR
55	a-0000059	BnASSYST-059	SW Sinatra	winter OSR modern	winter OSR	2000-2007
56	a-0000060	BnASSYST-060	Viking	winter OSR modern	winter OSR	2000-2007
57	a-0000061	BnASSYST-061	Aragon	winter OSR modern	winter OSR	2000-2007
58	a-0000062	BnASSYST-062	Aurum	winter OSR modern	winter OSR	2000-2007
59	a-0000065	BnASSYST-065	Rasmus	winter OSR modern	winter OSR
60	a-0000066	BnASSYST-066	Gefion	winter OSR modern	winter OSR
61	a-0000067	BnASSYST-067	Nugget	winter OSR modern	winter OSR
62	a-0000068	BnASSYST-068	Zephir	winter OSR modern	winter OSR
63	a-0000069	BnASSYST-069	SLM 0413	winter OSR modern	winter OSR
64	a-0000070	BnASSYST-070	SLM 0512	winter OSR modern	winter OSR
65	a-0000071	BnASSYST-071	LSF 0519	winter OSR modern	winter OSR
66	a-0000072	BnASSYST-072	Beluga	winter OSR modern	winter OSR	2000-2007
67	a-0000073	BnASSYST-073	Amor	winter OSR modern	winter OSR
68	a-0000074	BnASSYST-074	Ascona	winter OSR modern	winter OSR
69	a-0000075	BnASSYST-075	Campari	winter OSR modern	winter OSR
70	a-0000076	BnASSYST-076	Caramba	winter OSR modern	winter OSR
71	a-0000077	BnASSYST-077	Duell	winter OSR modern	winter OSR
72	a-0000078	BnASSYST-078	Express 617	winter OSR modern	winter OSR	1990-1999
73	a-0000079	BnASSYST-079	Jessica	winter OSR modern	winter OSR
74	a-0000080	BnASSYST-080	Orlando	winter OSR modern	winter OSR
75	a-0000081	BnASSYST-081	Pollen	winter OSR modern	winter OSR	1990-1999
76	a-0000082	BnASSYST-082	Prince	winter OSR modern	winter OSR	2000-2007
77	a-0000083	BnASSYST-083	Wotan	winter OSR modern	winter OSR	1990-1999
78	a-0000084	BnASSYST-084	NK Nemax	winter OSR modern	winter OSR	2000-2007
79	a-0000085	BnASSYST-085	NK Passion	winter OSR modern	winter OSR	2000-2007
80	a-0000088	BnASSYST-088	KW1519	winter OSR modern	winter OSR	2000-2007
81	a-0000089	BnASSYST-089	AMBER X COMMANCHE DH LINE	Winter OSR	winter OSR
82	a-0000090	BnASSYST-090	APEX-93_5 X GINYOU_3 DH LINE	Winter OSR	winter OSR
83	a-0000091	BnASSYST-091	BIENVENU DH4	Winter OSR	winter OSR
84	a-0000093	BnASSYST-093	CANBERRA x COURAGE DH LINE	Winter OSR	winter OSR
85	a-0000096	BnASSYST-096	HANSEN X GASPARD DH LINE	Winter OSR	winter OSR
86	a-0000097	BnASSYST-097	MADRIGAL x RECITAL DH LINE	Winter OSR	winter OSR
87	a-0000098	BnASSYST-098	RAFAL DH1	Winter OSR	winter OSR
88	a-0000099	BnASSYST-099	TAPIDOR DH	Winter OSR	winter OSR
89	a-0000101	BnASSYST-101	EUROL	Winter OSR	winter OSR
90	a-0000102	BnASSYST-102	Lesira	Winter OSR	winter OSR	1954-1979
91	a-0000105	BnASSYST-105	LICROWN X EXPRESS DH LINE	Winter OSR	winter OSR
92	a-0000106	BnASSYST-106	SHANNON x WINNER DH LINE	Winter OSR	winter OSR
93	a-0000107	BnASSYST-107	JANETZKIS SCHLESISCHER	Winter OSR	winter OSR
94	a-0000108	BnASSYST-108	LEMBKES MALCHOWER _LENORA	Winter OSR	winter OSR
95	a-0000109	BnASSYST-109	NORIN	Winter OSR	winter OSR
96	a-0000110	BnASSYST-110	OLIMPIADE	Winter OSR	winter OSR
97	a-0000112	BnASSYST-112	Mansholt	Winter OSR	winter OSR
98	a-0000113	BnASSYST-113	Samourai	Winter OSR	winter OSR	1980-1989
99	a-0000114	BnASSYST-114	Sollux	Winter OSR	winter OSR	1954-1979
100	a-0000115	BnASSYST-115	Akela	Winter OSR	winter OSR
101	a-0000116	BnASSYST-116	Erox	Winter OSR	winter OSR	1990-1999
102	a-0000117	BnASSYST-117	Maplus	Winter OSR	winter OSR	1990-1999
103	a-0000118	BnASSYST-118	Askari	Winter OSR	winter OSR	1990-1999
104	a-0000119	BnASSYST-119	Lirabon	Winter OSR	winter OSR	1980-1989
105	a-0000121	BnASSYST-121	JetNeuf	Winter OSR	winter OSR	1954-1979
106	a-0000122	BnASSYST-122	Cobra	Winter OSR	winter OSR	1980-1989
107	a-0000123	BnASSYST-123	Falcon	Winter OSR	winter OSR	1980-1989
108	a-0000124	BnASSYST-124	Mohican	Winter OSR	winter OSR	1990-1999
109	a-0000125	BnASSYST-125	Flip	Winter OSR	winter OSR
110	a-0000126	BnASSYST-126	Zenith	Winter OSR	winter OSR	1990-1999
111	a-0000127	BnASSYST-127	Phil	Winter OSR	winter OSR
112	a-0000128	BnASSYST-128	Leopard	Winter OSR	winter OSR	1990-1999
113	a-0000129	BnASSYST-129	RESYN-H048	Winter OSR	winter OSR
114	a-0000130	BnASSYST-130	Resyn-Gš S4	Winter OSR	winter OSR
115	a-0000131	BnASSYST-131	Resyn-Gš H226	Winter OSR	winter OSR
116	a-0000132	BnASSYST-132	Anja	Winter OSR	winter OSR
117	a-0000133	BnASSYST-133	Baltia	Winter OSR	winter OSR	1954-1979
118	a-0000135	BnASSYST-135	Brink	Winter OSR	winter OSR
119	a-0000136	BnASSYST-136	Ceres	Winter OSR	winter OSR	1980-1989
120	a-0000137	BnASSYST-137	Coriander	Winter OSR	winter OSR
121	a-0000138	BnASSYST-138	Diamant	Winter OSR	winter OSR	1954-1979
122	a-0000139	BnASSYST-139	Dippes	Winter OSR	winter OSR
123	a-0000140	BnASSYST-140	Doral	Winter OSR	winter OSR	1980-1989
124	a-0000141	BnASSYST-141	Edita	Winter OSR	winter OSR
125	a-0000143	BnASSYST-143	Gross-Luesewitzer	Winter OSR	winter OSR
126	a-0000144	BnASSYST-144	GŸlzower …lquell	Winter OSR	winter OSR
127	a-0000145	BnASSYST-145	Hokkai 3-Go	Winter OSR	winter OSR
128	a-0000146	BnASSYST-146	Janpol	Winter OSR	winter OSR
129	a-0000147	BnASSYST-147	Jantar	Winter OSR	winter OSR
130	a-0000148	BnASSYST-148	Jupiter	Winter OSR	winter OSR
131	a-0000149	BnASSYST-149	Krapphauser	Winter OSR	winter OSR
132	a-0000150	BnASSYST-150	Kromerska	Winter OSR	winter OSR	1954-1979
133	a-0000151	BnASSYST-151	Librador	Winter OSR	winter OSR	1980-1989
134	a-0000152	BnASSYST-152	Libritta	Winter OSR	winter OSR	1980-1989
135	a-0000153	BnASSYST-153	Liglory	Winter OSR	winter OSR
136	a-0000154	BnASSYST-154	Liporta	Winter OSR	winter OSR
137	a-0000155	BnASSYST-155	Lirafit	Winter OSR	winter OSR
138	a-0000156	BnASSYST-156	Lirakotta	Winter OSR	winter OSR	1980-1989
139	a-0000157	BnASSYST-157	Madora	Winter OSR	winter OSR	1990-1999
140	a-0000160	BnASSYST-160	Matador	Winter OSR	winter OSR
141	a-0000161	BnASSYST-161	Mestnij	Winter OSR	winter OSR	1954-1979
142	a-0000162	BnASSYST-162	Moldavia	Winter OSR	winter OSR
143	a-0000163	BnASSYST-163	Mytnickij	Winter OSR	winter OSR	1980-1989
144	a-0000164	BnASSYST-164	Nemertschanskij 1	Winter OSR	winter OSR
145	a-0000165	BnASSYST-165	Norde	Winter OSR	winter OSR
146	a-0000166	BnASSYST-166	Panter	Winter OSR	winter OSR	1954-1979
147	a-0000168	BnASSYST-168	Ramses	Winter OSR	winter OSR	1954-1979
148	a-0000169	BnASSYST-169	Sarepta	Winter OSR	winter OSR
149	a-0000170	BnASSYST-170	Skrzeszowicki	Winter OSR	winter OSR
150	a-0000171	BnASSYST-171	Skziverskij	Winter OSR	winter OSR	1980-1989
151	a-0000172	BnASSYST-172	Slovenska Krajova	Winter OSR	winter OSR
152	a-0000173	BnASSYST-173	Sobotkowski	Winter OSR	winter OSR
153	a-0000174	BnASSYST-174	Sonnengold	Winter OSR	winter OSR
154	a-0000175	BnASSYST-175	Start	Winter OSR	winter OSR
155	a-0000176	BnASSYST-176	Trebicska	Winter OSR	winter OSR
156	a-0000178	BnASSYST-178	Vinnickij 15_59	Winter OSR	winter OSR	1980-1989
157	a-0000179	BnASSYST-179	Wolynski	Winter OSR	winter OSR
158	a-0000180	BnASSYST-180	V8	Winter OSR	winter OSR
159	a-0000183	BnASSYST-183	K26-96	Winter OSR	winter OSR
160	a-0000184	BnASSYST-184	R53	Winter OSR	winter OSR
161	a-0000185	BnASSYST-185	CANARD	Winter fodder	winter fodder
162	a-0000186	BnASSYST-186	MOANA, MOANA RAPE	Winter fodder	winter fodder
163	a-0000187	BnASSYST-187	WINFRED	Winter fodder	winter fodder
164	a-0000188	BnASSYST-188	EMERALD	Winter fodder	winter fodder
165	a-0000189	BnASSYST-189	FORA	Winter fodder	winter fodder
166	a-0000190	BnASSYST-190	Aphid Resistant Rape	Winter fodder	winter fodder
167	a-0000191	BnASSYST-191	Binera	Winter fodder	winter fodder
168	a-0000193	BnASSYST-193	Dwarf Essex	Winter fodder	winter fodder
169	a-0000194	BnASSYST-194	English Giant	Winter fodder	winter fodder
170	a-0000195	BnASSYST-195	LiragrŸn	Winter fodder	winter fodder
171	a-0000196	BnASSYST-196	Michinaku natane	Winter fodder	winter fodder
172	a-0000197	BnASSYST-197	Nunsdale	Winter fodder	winter fodder
173	a-0000199	BnASSYST-199	Parapluie	Winter fodder	winter fodder
174	a-0000200	BnASSYST-200	Samo	Winter fodder	winter fodder
175	a-0000201	BnASSYST-201	Silona	Winter fodder	winter fodder
176	a-0000202	BnASSYST-202	Chuosenshu	_Exotics_: Winter vegetable	OTHER
177	a-0000203	BnASSYST-203	Taisetsu	_Exotics_: Winter vegetable	OTHER
178	a-0000204	BnASSYST-204	Q100	_Exotics_: synthetic	OTHER
179	a-0000206	BnASSYST-206	BRAUNER SCHNITTKOHL	_Exotics_: Siberian kale	OTHER
180	a-0000207	BnASSYST-207	CHEMBERE DZAGUMHANA	_Exotics_: unspecified	OTHER
181	a-0000208	BnASSYST-208	COUVE NABICA	_Exotics_: cauve nabica	OTHER
182	a-0000209	BnASSYST-209	RAGGED JACK	_Exotics_: rape kale	OTHER
183	a-0000210	BnASSYST-210	RED RUSSIAN	_Exotics_: Siberian kale	OTHER
184	a-0000211	BnASSYST-211	SIBERISCHE BOERENKOOL	_Exotics_: Siberian kale	OTHER
185	a-0000212	BnASSYST-212	SLAPSKA, SLAPY	_Exotics_: unspecified	OTHER
186	a-0000213	BnASSYST-213	ABUKUMA NATANE	_Exotics_: Winter OSR	winter OSR
187	a-0000214	BnASSYST-214	PI271452	_Exotics_: unspecified	OTHER
188	a-0000216	BnASSYST-216	E94197	_Exotics_: unspecified	OTHER
189	a-0000217	BnASSYST-217	EVVIN	_Exotics_: var. napus	OTHER
190	a-0000218	BnASSYST-218	GROENE GRONINGER SNIJMOES	_Exotics_: unspecified	OTHER
191	a-0000219	BnASSYST-219	GR†NER SCHNITTKOHL	_Exotics_: Siberian kale	OTHER
192	a-0000221	BnASSYST-221	RAPID CYCLING RAPE _CrGC5	_Exotics_: rape kale	OTHER
193	a-0000222	BnASSYST-222	RUSSIAN KALE	_Exotics_: Spring vegetable	OTHER
194	a-0000224	BnASSYST-224	WILD ACCESSION	_Exotics_: wild accession	OTHER
195	a-0000226	BnASSYST-229	SWU Chinese 1	_Exotics_: Semiwinter OSR	semiwinter OSR
196	a-0000227	BnASSYST-230	SWU Chinese 2	_Exotics_: Semiwinter OSR	semiwinter OSR
197	a-0000228	BnASSYST-231	SWU Chinese 3	_Exotics_: Semiwinter OSR	semiwinter OSR
198	a-0000229	BnASSYST-232	SWU Chinese 5	_Exotics_: Semiwinter OSR	semiwinter OSR
199	a-0000232	BnASSYST-235	SWU Chinese 8	_Exotics_: Semiwinter OSR	semiwinter OSR
200	a-0000233	BnASSYST-236	SWU Chinese 9	_Exotics_: Semiwinter OSR	semiwinter OSR
201	a-0000234	BnASSYST-237	Zhouyou	_Exotics_: Semiwinter OSR	semiwinter OSR
202	a-0000235	BnASSYST-238	Drakkar	Spring OSR	spring OSR
203	a-0000236	BnASSYST-239	STELLAR DH	Spring OSR	spring OSR
204	a-0000237	BnASSYST-240	WESTAR DH	Spring OSR	spring OSR
205	a-0000238	BnASSYST-241	YUDAL	Spring OSR	spring OSR
206	a-0000239	BnASSYST-242	BRUTOR	Spring OSR	spring OSR
207	a-0000241	BnASSYST-244	COMET	Spring OSR	spring OSR
208	a-0000242	BnASSYST-245	CRESOR	Spring OSR	spring OSR
209	a-0000247	BnASSYST-250	INDUSTRY	Spring OSR	spring OSR
210	a-0000248	BnASSYST-251	KARAT	Spring OSR	spring OSR
211	a-0000249	BnASSYST-252	MARINKA	Spring OSR	spring OSR
212	a-0000250	BnASSYST-253	NIKLAS	Spring OSR	spring OSR
213	a-0000251	BnASSYST-254	TARGET	Spring OSR	spring OSR
214	a-0000253	BnASSYST-256	KAROO-057DH	Spring OSR	spring OSR
215	a-0000254	BnASSYST-257	MONTY-028DH	Spring OSR	spring OSR
216	a-0000255	BnASSYST-258	N01D-1330	Spring OSR	spring OSR
217	a-0000256	BnASSYST-259	N02D-1952	Spring OSR	spring OSR
218	a-0000257	BnASSYST-260	SURPASS400-024DH	Spring OSR	spring OSR
219	a-0000258	BnASSYST-261	CUBS ROOT	Spring OSR	spring OSR
220	a-0000259	BnASSYST-262	DUX	Spring OSR	spring OSR
221	a-0000260	BnASSYST-263	ERGLU	Spring OSR	spring OSR
222	a-0000261	BnASSYST-264	HELIOS	Spring OSR	spring OSR
223	a-0000262	BnASSYST-265	KROKO	Spring OSR	spring OSR
224	a-0000264	BnASSYST-267	LINETTA	Spring OSR	spring OSR
225	a-0000265	BnASSYST-268	MAZOWIECKI	Spring OSR	spring OSR
226	a-0000266	BnASSYST-269	TANTAL	Spring OSR	spring OSR
227	a-0000267	BnASSYST-270	WEIHENSTEPHANER	Spring OSR	spring OSR
228	a-0000268	BnASSYST-271	Liho	Spring fodder	OTHER
229	a-0000269	BnASSYST-272	Alku	Spring OSR	spring OSR
230	a-0000270	BnASSYST-273	Bronowski	Spring OSR	spring OSR
231	a-0000271	BnASSYST-274	Ceska Krajova	Spring OSR	spring OSR
232	a-0000272	BnASSYST-275	Duplo	Spring OSR	spring OSR
233	a-0000273	BnASSYST-276	Janetzkis Sommerraps	Spring OSR	spring OSR
234	a-0000274	BnASSYST-277	Line	Spring OSR	spring OSR
235	a-0000275	BnASSYST-278	Marnoo	Spring OSR	spring OSR
236	a-0000276	BnASSYST-279	Nugget	Spring OSR	spring OSR
237	a-0000277	BnASSYST-280	Olga	Spring OSR	spring OSR
238	a-0000278	BnASSYST-281	Spaeths Zollerngold	Spring OSR	spring OSR
239	a-0000279	BnASSYST-282	SvalšfÕs Gulle	Spring OSR	spring OSR
240	a-0000280	BnASSYST-283	Topas	Spring OSR	spring OSR
241	a-0000281	BnASSYST-284	Tribute	Spring OSR	spring OSR
242	a-0000282	BnASSYST-285	Wesway	Spring OSR	spring OSR
243	a-0000283	BnASSYST-286	Fido	Spring OSR	spring OSR
244	a-0000284	BnASSYST-287	Oro	Spring OSR	spring OSR
245	a-0000285	BnASSYST-288	Tower	Spring OSR	spring OSR
246	a-0000286	BnASSYST-289	Regina II	Spring OSR	spring OSR
247	a-0000287	BnASSYST-290	Ability	Spring OSR	spring OSR
248	a-0000288	BnASSYST-291	Campino	Spring OSR	spring OSR
249	a-0000289	BnASSYST-292	Clipper	Spring OSR	spring OSR
250	a-0000290	BnASSYST-299	Larissa	Spring OSR	spring OSR
251	a-0000291	BnASSYST-300	Magma	Spring OSR	spring OSR
252	a-0000292	BnASSYST-301	Monty	Spring OSR	spring OSR
253	a-0000293	BnASSYST-302	Mozart	Spring OSR	spring OSR
254	a-0000294	BnASSYST-305	Pauline	Spring OSR	spring OSR
255	a-0000295	BnASSYST-306	Sophia	Spring OSR	spring OSR
256	a-0000296	BnASSYST-307	Tribune	Spring OSR	spring OSR
257	a-0000297	BnASSYST-308	Trigold	Spring OSR	spring OSR
258	a-0000298	BnASSYST-309	Rivette	Spring OSR	spring OSR
259	a-0000300	BnASSYST-312	Adamo	Spring OSR	spring OSR
260	a-0000301	BnASSYST-313	Altex	Spring OSR	spring OSR
261	a-0000302	BnASSYST-314	Andor	Spring OSR	spring OSR
262	a-0000303	BnASSYST-315	Astor	Spring OSR	spring OSR
263	a-0000305	BnASSYST-317	Bingo	Spring OSR	spring OSR
264	a-0000306	BnASSYST-318	Callypso	Spring OSR	spring OSR
265	a-0000307	BnASSYST-319	Concord	Spring OSR	spring OSR
266	a-0000308	BnASSYST-320	Conny	Spring OSR	spring OSR
267	a-0000309	BnASSYST-321	Czyzowska	Spring OSR	spring OSR
268	a-0000310	BnASSYST-322	Daichousen _fuku	Spring OSR	spring OSR
269	a-0000311	BnASSYST-323	Daichousen _mizuyasu	Spring OSR	spring OSR
270	a-0000312	BnASSYST-324	Daichousen _nakano	Spring OSR	spring OSR
271	a-0000313	BnASSYST-325	Erake	Spring OSR	spring OSR
272	a-0000314	BnASSYST-326	Furax	Spring OSR	spring OSR
273	a-0000315	BnASSYST-327	Futura	Spring OSR	spring OSR
274	a-0000316	BnASSYST-328	Galant	Spring OSR	spring OSR
275	a-0000317	BnASSYST-329	Giant Xr707	Spring OSR	spring OSR
276	a-0000318	BnASSYST-330	Gisora	Spring OSR	spring OSR
277	a-0000321	BnASSYST-333	Granit	Spring OSR	spring OSR
278	a-0000322	BnASSYST-334	Gulliver	Spring OSR	spring OSR
279	a-0000323	BnASSYST-335	Hankkija's Lauri	Spring OSR	spring OSR
280	a-0000326	BnASSYST-338	Kajsa	Spring OSR	spring OSR
281	a-0000327	BnASSYST-339	Korall	Spring OSR	spring OSR
282	a-0000328	BnASSYST-340	Korinth	Spring OSR	spring OSR
283	a-0000329	BnASSYST-341	Kosa	Spring OSR	spring OSR
284	a-0000330	BnASSYST-342	Kruglik	Spring OSR	spring OSR
285	a-0000332	BnASSYST-344	Lirafox	Spring OSR	spring OSR
286	a-0000333	BnASSYST-345	Lirasol	Spring OSR	spring OSR
287	a-0000334	BnASSYST-346	Liraspa	Spring OSR	spring OSR
288	a-0000335	BnASSYST-347	Lirawell	Spring OSR	spring OSR
289	a-0000336	BnASSYST-348	Lisandra	Spring OSR	spring OSR
290	a-0000337	BnASSYST-349	Loras	Spring OSR	spring OSR
291	a-0000338	BnASSYST-350	Mali	Spring OSR	spring OSR
292	a-0000339	BnASSYST-351	Maris Haplona	Spring OSR	spring OSR
293	a-0000340	BnASSYST-352	Masora	Spring OSR	spring OSR
294	a-0000342	BnASSYST-354	Miyauchi Na	Spring OSR	spring OSR
295	a-0000343	BnASSYST-355	Mlochowski	Spring OSR	spring OSR
296	a-0000345	BnASSYST-357	Nakate Chousen	Spring OSR	spring OSR
297	a-0000346	BnASSYST-358	Nosovskij 9	Spring OSR	spring OSR
298	a-0000347	BnASSYST-359	Odin	Spring OSR	spring OSR
299	a-0000348	BnASSYST-360	Olivia	Spring OSR	spring OSR
300	a-0000349	BnASSYST-361	Omega	Spring OSR	spring OSR
301	a-0000350	BnASSYST-362	Optima	Spring OSR	spring OSR
302	a-0000351	BnASSYST-363	Orpal	Spring OSR	spring OSR
303	a-0000352	BnASSYST-364	Orriba	Spring OSR	spring OSR
304	a-0000353	BnASSYST-365	Pera	Spring OSR	spring OSR
305	a-0000354	BnASSYST-366	Pivot	Spring OSR	spring OSR
306	a-0000355	BnASSYST-367	Pobeda	Spring OSR	spring OSR
307	a-0000356	BnASSYST-368	Puma	Spring OSR	spring OSR
308	a-0000357	BnASSYST-369	Pura	Spring OSR	spring OSR
309	a-0000359	BnASSYST-371	Reston	Spring OSR	spring OSR
310	a-0000360	BnASSYST-372	Rsio	Spring OSR	spring OSR
311	a-0000361	BnASSYST-373	Rucabo	Spring OSR	spring OSR
312	a-0000362	BnASSYST-374	Sabine	Spring OSR	spring OSR
313	a-0000365	BnASSYST-377	Sv 705152	Spring OSR	spring OSR
314	a-0000366	BnASSYST-378	Sv 706118	Spring OSR	spring OSR
315	a-0000367	BnASSYST-379	Sv 716	Spring OSR	spring OSR
316	a-0000368	BnASSYST-380	Sv 75716	Spring OSR	spring OSR
317	a-0000369	BnASSYST-381	Tanka	Spring OSR	spring OSR
318	a-0000370	BnASSYST-382	Toro	Spring OSR	spring OSR
319	a-0000371	BnASSYST-383	Triton	Spring OSR	spring OSR
320	a-0000372	BnASSYST-384	Uranus	Spring OSR	spring OSR
321	a-0000376	BnASSYST-388	Vega	Spring OSR	spring OSR
322	a-0000378	BnASSYST-390	Wesbell	Spring OSR	spring OSR
323	a-0000380	BnASSYST-392	Wesreo	Spring OSR	spring OSR
324	a-0000381	BnASSYST-393	Wesroona	Spring OSR	spring OSR
325	a-0000382	BnASSYST-394	Willi	Spring OSR	spring OSR
326	a-0000383	BnASSYST-395	Ww 1286	Spring OSR	spring OSR
327	a-0000385	BnASSYST-397	Ww1289	Spring OSR	spring OSR
328	a-0000386	BnASSYST-398	Zachodni	Spring OSR	spring OSR
329	a-0000387	BnASSYST-399	Zairai Chousenshu	Spring OSR	spring OSR
330	a-0000388	BnASSYST-400	Zephyr	NA	OTHER
331	a-0000389	BnASSYST-401	VIGE DH1	Swede	swede
332	a-0000391	BnASSYST-403	FORTIN FAMILY	swede	swede
333	a-0000393	BnASSYST-405	KOHALIK SININE	swede	swede
334	a-0000394	BnASSYST-406	LORD DERBY	swede	swede
335	a-0000395	BnASSYST-407	TURNIP_RUTABAGA HYBRID	synthetic swede	swede
336	a-0000396	BnASSYST-408	VOGESA	swede	swede
337	a-0000397	BnASSYST-409	BRONZE TOP	swede	swede
338	a-0000398	BnASSYST-410	HUGUENOT	swede	swede
339	a-0000399	BnASSYST-411	JAUNE A COLLET VERT	swede	swede
340	a-0000401	BnASSYST-413	PIKE	swede	swede
341	a-0000402	BnASSYST-414	SENSATION NZ	swede	swede
342	a-0000403	BnASSYST-415	Wilhelmsburger	swede	swede
343	a-0000405	BnASSYST-417	Aberdeenshire Prize	swede	swede
344	a-0000406	BnASSYST-418	Altasweet	swede	swede
345	a-0000409	BnASSYST-421	Bangholm PT	swede	swede
346	a-0000411	BnASSYST-423	Britannia	swede	swede
347	a-0000412	BnASSYST-424	Conqueror Bronze Green Top	swede	swede
348	a-0000414	BnASSYST-426	Drummonds Purple Top	swede	swede
349	a-0000415	BnASSYST-427	Essex Model	swede	swede
350	a-0000418	BnASSYST-430	Parkside	swede	swede
351	a-0000419	BnASSYST-431	Peerless _Acme	swede	swede
352	a-0000420	BnASSYST-432	Purple Top	swede	swede
353	a-0000421	BnASSYST-433	Scotia	swede	swede
354	a-0000422	BnASSYST-434	Tankard Bronze Top	swede	swede
355	a-0000423	BnASSYST-435	The Bell	swede	swede
356	a-0000424	BnASSYST-436	Tina	swede	swede
357	a-0000426	BnASSYST-438	YORK	swede	swede
358	a-0000430	BnASSYST-442	Hollandse Gele Roodkop	swede	swede
359	a-0000431	BnASSYST-443	Brandhaug	swede	swede
360	a-0000433	BnASSYST-445	Laugabolsrofa	swede	swede
361	a-0000435	BnASSYST-447	Rotabaggeue	swede	swede
362	a-0000439	BnASSYST-451	Kalfafellsrofa	swede	swede
363	a-0000440	BnASSYST-452	Magres Pajberg	swede	swede
364	a-0000441	BnASSYST-453	Sator Oetofte	swede	swede
365	a-0000442	BnASSYST-454	Troendersk Kvithamar	swede	swede
366	a-0000497	BnASSYST-509
367	a-0000498	BnASSYST-510
368	a-0000499	BnASSYST-511
369	a-0000500	BnASSYST-512
370	a-0000501	BnASSYST-513
371	a-0000502	BnASSYST-514
372	a-0000503	BnASSYST-515
373	a-0000504	BnASSYST-516
374	a-0000505	BnASSYST-517
375	a-0000506	BnASSYST-518
376	a-0000508	BnASSYST-520
377	a-0000509	BnASSYST-521
378	a-0000510	BnASSYST-522
379	a-0000511	BnASSYST-523
380	a-0000512	BnASSYST-524
381	a-0000514	BnASSYST-526
382	a-0000515	BnASSYST-527
383	a-0000516	BnASSYST-528
384	a-0000517	BnASSYST-529
385	a-0000518	BnASSYST-530
386	a-0000519	Bronze-535
387	a-0000521	Cracker-531	Cracker-531	NA	winter OSR

## Sheet: Suppl_Table_2
Supplementary Table 2. Raw data of root morphology traits measured on B. napus ASSYST seedlings grown for 14 days, using a 25% Hoagland's concentration in a 'pouch and wick' system, (29% of samples were 'stunted' so were removed from analysis).
UON_habit!	Genotype_no!	Run!	Room!	Tank!	Column!	Reservoir!	Position!	Side!	Stunted!	TR_length_cm#	PR_length_cm#	LR_length_cm#	Mean_LR_length_cm#	LR_no#	LR_no_per_cm	Seed_size_(mm)
Winter OSR	0107	18	1	4	1	C	27	1	Y							1
Winter OSR	0107	18	1	4	1	C	27	2	Y							1
Winter OSR	0107	18	1	4	2	A	5	1	Y							1
Winter OSR	0107	18	1	4	2	A	5	2	Y							1
Winter OSR	0099	18	1	4	2	C	23	1	Y							1
Winter OSR	0099	18	1	4	2	C	23	2	N	21.45	9.08	12.37	1.54625	8	0.881057	1
Winter OSR	0106	18	1	4	3	B	12	1	Y							1
Winter OSR	0106	18	1	4	3	B	12	2	Y							1
Winter OSR	0109	18	1	4	3	C	25	1	Y							1
Winter OSR	0109	18	1	4	3	C	25	2	Y							1
Winter OSR	0099	18	1	4	3	C	28	1	Y							1
Winter OSR	0099	18	1	4	3	C	28	2	Y							1
Winter OSR	0107	18	1	4	3	C	31	1	Y							1
Winter OSR	0107	18	1	4	3	C	31	2	Y							1
Winter OSR	0131	19	2	4	2	A	5	1	Y							1
Winter OSR	0131	19	2	4	2	A	5	2	Y							1
Winter OSR	0131	19	2	4	3	A	11	1	Y							1
Winter OSR	0131	19	2	4	3	A	11	2	Y							1
Winter OSR	0144	19	2	4	3	B	14	1	Y							1
Winter OSR	0144	19	2	4	3	B	14	2	Y							1
Winter OSR	0107	18	1	3	1	A	6	1	Y							1.18
Winter OSR	0107	18	1	3	1	A	6	2	Y							1.18
Winter OSR	0107	18	1	3	2	B	18	1	Y							1.18
Winter OSR	0107	18	1	3	2	B	18	2	Y							1.18
Winter OSR	0099	18	1	3	2	B	20	1	Y							1.18
Winter OSR	0099	18	1	3	2	B	20	2	N	25.88	12.21	13.67	1.367	10	0.819001	1.18
Winter OSR	0109	18	1	3	2	C	22	1	N	55.42	17.93	37.49	2.08278	18	1.0039	1.18
Winter OSR	0109	18	1	3	2	C	22	2	N	69.89	19.82	50.07	2.38429	21	1.05954	1.18
Winter OSR	0099	18	1	3	3	A	1	1	N	41.63	14.47	27.16	1.42947	19	1.31306	1.18
Winter OSR	0099	18	1	3	3	A	1	2	N	23.89	7.37	16.52	1.37667	12	1.62822	1.18
Winter OSR	0109	18	1	3	3	B	13	1	N	45.94	19.04	26.9	1.22273	22	1.15546	1.18
Winter OSR	0109	18	1	3	3	B	13	2	N	56.32	21.43	34.89	1.3956	25	1.16659	1.18
Winter OSR	0106	18	1	3	3	B	16	1	N	36.24	17.69	18.55	1.23667	15	0.847937	1.18
Winter OSR	0106	18	1	3	3	B	16	2	N	21.02	11.98	9.04	1.29143	7	0.584307	1.18
Winter OSR	0107	18	1	3	3	C	31	1	Y							1.18
Winter OSR	0107	18	1	3	3	C	31	2	Y							1.18
Winter OSR	0099	18	1	4	1	A	6	1	Y							1.18
Winter OSR	0099	18	1	4	1	A	6	2	N	30.86	12.22	18.64	1.33143	14	1.14566	1.18
Winter OSR	0106	18	1	4	1	B	12	1	Y							1.18
Winter OSR	0106	18	1	4	1	B	12	2	Y							1.18
Winter OSR	0109	18	1	4	1	B	14	1	N	63.75	23.68	40.07	1.43107	28	1.18243	1.18
Winter OSR	0109	18	1	4	1	B	14	2	N	46.03	19.91	26.12	1.08833	24	1.20542	1.18
Winter OSR	0113	18	1	4	1	C	31	1	Y							1.18
Winter OSR	0113	18	1	4	1	C	31	2	Y							1.18
Winter OSR	0106	18	1	4	2	A	2	1	N	11.8	6.09	5.71	0.815714	7	1.14943	1.18
Winter OSR	0106	18	1	4	2	A	2	2	N	20.47	8.07	12.4	0.826667	15	1.85874	1.18
Winter OSR	0113	18	1	4	2	A	7	1	Y							1.18
Winter OSR	0113	18	1	4	2	A	7	2	N	20.42	8.75	11.67	0.833571	14	1.6	1.18
Winter OSR	0089	18	1	4	2	B	17	1	Y							1.18
Winter OSR	0089	18	1	4	2	B	17	2	N	34.64	13.58	21.06	1.91455	11	0.810015	1.18
Winter OSR	0109	18	1	4	2	C	24	1	N	31.88	13.38	18.5	1.42308	13	0.971599	1.18
Winter OSR	0109	18	1	4	2	C	24	2	N	19.75	10.87	8.88	0.592	15	1.37994	1.18
Winter OSR	0090	18	1	4	3	A	3	1	Y							1.18
Winter OSR	0090	18	1	4	3	A	3	2	Y							1.18
Winter OSR	0089	18	1	4	3	A	4	1	Y							1.18
Winter OSR	0089	18	1	4	3	A	4	2	Y							1.18
Winter OSR	0121	18	1	4	3	A	5	1	N	17.16	8.44	8.72	0.335385	26	3.08057	1.18
Winter OSR	0121	18	1	4	3	A	5	2	Y							1.18
Winter OSR	0085	18	1	4	3	B	16	1	Y							1.18
Winter OSR	0085	18	1	4	3	B	16	2	Y							1.18
Winter OSR	0113	18	1	4	3	B	18	1	Y							1.18
Winter OSR	0113	18	1	4	3	B	18	2	N	24.24	9.97	14.27	1.09769	13	1.30391	1.18
Winter OSR	0098	18	1	4	3	B	19	1	Y							1.18
Winter OSR	0098	18	1	4	3	B	19	2	Y							1.18
Winter OSR	0119	18	1	4	3	B	20	1	Y							1.18
Winter OSR	0119	18	1	4	3	B	20	2	Y							1.18
Winter OSR	0114	18	1	4	3	C	24	1	Y							1.18
Winter OSR	0114	18	1	4	3	C	24	2	Y							1.18
Winter OSR	0116	18	1	4	3	C	29	1	Y							1.18
Winter OSR	0116	18	1	4	3	C	29	2	N	38.2	14.93	23.27	1.29278	18	1.20563	1.18
Winter OSR	0131	19	2	3	3	B	20	1	Y							1.18
Winter OSR	0131	19	2	3	3	B	20	2	Y							1.18
Winter OSR	0145	19	2	4	1	A	1	1	N	22.44	9.34	13.1	0.569565	23	2.46253	1.18
Winter OSR	0145	19	2	4	1	A	1	2	N	36.78	13.02	23.76	1.39765	17	1.30568	1.18
Winter OSR	0125	19	2	4	1	A	2	1	N	24.67	10.77	13.9	2.31667	6	0.557103	1.18
Winter OSR	0125	19	2	4	1	A	2	2	N	51.8	16.78	35.02	2.50143	14	0.834327	1.18
Winter OSR	0131	19	2	4	1	C	24	1	Y							1.18
Winter OSR	0131	19	2	4	1	C	24	2	Y							1.18
Winter OSR	0144	19	2	4	1	C	26	1	Y							1.18
Winter OSR	0144	19	2	4	1	C	26	2	Y							1.18
Winter OSR	0145	19	2	4	2	A	10	1	N	23.53	10.84	12.69	0.846	15	1.38376	1.18
Winter OSR	0145	19	2	4	2	A	10	2	N	84.76	12.41	72.35	3.44524	21	1.69218	1.18
Winter OSR	0144	19	2	4	2	B	16	1	Y							1.18
Winter OSR	0144	19	2	4	2	B	16	2	Y							1.18
Winter OSR	0125	19	2	4	2	B	17	1	Y							1.18
Winter OSR	0125	19	2	4	2	B	17	2	Y							1.18
Winter OSR	0130	19	2	4	2	B	20	1	N	46.27	22.71	23.56	1.57067	15	0.660502	1.18
Winter OSR	0130	19	2	4	2	B	20	2	Y							1.18
Winter OSR	0133	19	2	4	2	C	29	1	Y							1.18
Winter OSR	0133	19	2	4	2	C	29	2	Y							1.18
Winter OSR	0151	19	2	4	2	C	30	1	Y							1.18
Winter OSR	0151	19	2	4	2	C	30	2	Y							1.18
Winter OSR	0139	19	2	4	3	A	5	1	Y							1.18
Winter OSR	0139	19	2	4	3	A	5	2	Y							1.18
Winter OSR	0151	19	2	4	3	A	10	1	Y							1.18
Winter OSR	0151	19	2	4	3	A	10	2	Y							1.18
Winter OSR	0125	19	2	4	3	B	12	1	N	17.05	9.2	7.85	1.30833	6	0.652174	1.18
Winter OSR	0125	19	2	4	3	B	12	2	Y							1.18
Winter OSR	0145	19	2	4	3	B	15	1	Y							1.18
Winter OSR	0145	19	2	4	3	B	15	2	N	19.38	9.18	10.2	0.728571	14	1.52505	1.18
Winter OSR	0133	19	2	4	3	B	16	1	Y							1.18
Winter OSR	0133	19	2	4	3	B	16	2	Y							1.18
Winter OSR	0140	19	2	4	3	B	18	1	Y							1.18
Winter OSR	0140	19	2	4	3	B	18	2	Y							1.18
Winter OSR	0130	19	2	4	3	B	19	1	N	35.03	21.46	13.57	0.753889	18	0.83877	1.18
Winter OSR	0130	19	2	4	3	B	19	2	N	51.4	23.27	28.13	2.55727	11	0.472712	1.18
Winter OSR	0149	19	2	4	3	C	25	1	Y							1.18
Winter OSR	0149	19	2	4	3	C	25	2	Y							1.18
Winter OSR	0129	19	2	4	3	C	27	1	Y							1.18
Winter OSR	0129	19	2	4	3	C	27	2	Y							1.18
Winter OSR	0169	20	2	4	2	B	13	1	Y							1.18
Winter OSR	0169	20	2	4	2	B	13	2	Y							1.18
Winter OSR	0169	20	2	4	3	B	13	1	N	13.49	5.09	8.4	0.494118	17	3.33988	1.18
Winter OSR	0169	20	2	4	3	B	13	2	Y							1.18
Winter OSR	0171	20	2	4	3	C	30	1	Y							1.18
Winter OSR	0171	20	2	4	3	C	30	2	Y							1.18
Spring OSR	0238	22	2	3	3	B	18	1	Y							1.18
Spring OSR	0238	22	2	3	3	B	18	2	N	10.32	3.78	6.54	0.594545	11	2.91005	1.18
Spring OSR	0239	22	2	3	3	C	22	1	Y							1.18
Spring OSR	0239	22	2	3	3	C	22	2	Y							1.18
Spring OSR	0239	22	2	4	1	A	1	1	Y							1.18
Spring OSR	0239	22	2	4	1	A	1	2	Y							1.18
Spring OSR	0238	22	2	4	1	B	19	1	N	5.89	3.48	2.41	0.219091	11	3.16092	1.18
Spring OSR	0238	22	2	4	1	B	19	2	N	30.49	6.69	23.8	1.4875	16	2.39163	1.18
Spring OSR	0238	22	2	4	2	A	5	1	Y							1.18
Spring OSR	0238	22	2	4	2	A	5	2	Y							1.18
Spring OSR	0239	22	2	4	2	B	13	1	N	14.5	7.19	7.31	0.664545	11	1.5299	1.18
Spring OSR	0239	22	2	4	2	B	13	2	Y							1.18
Spring OSR	0239	22	2	4	3	B	15	1	Y							1.18
Spring OSR	0239	22	2	4	3	B	15	2	Y							1.18
Spring OSR	0238	22	2	4	3	C	31	1	N	14.5	6.82	7.68	0.768	10	1.46628	1.18
Spring OSR	0238	22	2	4	3	C	31	2	N	38.77	10.8	27.97	1.1188	25	2.31481	1.18
Winter OSR	0109	18	1	2	2	A	4	1	N	58.89	20.23	38.66	2.41625	16	0.790905	1.4
Winter OSR	0109	18	1	2	2	A	4	2	N	56.04	19.17	36.87	1.31679	28	1.46062	1.4
Winter OSR	0107	18	1	2	2	B	12	1	Y							1.4
Winter OSR	0107	18	1	2	2	B	12	2	Y							1.4
Winter OSR	0099	18	1	2	2	C	25	1	N	50.3	16.94	33.36	1.668	20	1.18064	1.4
Winter OSR	0099	18	1	2	2	C	25	2	N	52.82	18.24	34.58	1.64667	21	1.15132	1.4
Winter OSR	0099	18	1	2	3	B	13	1	Y							1.4
Winter OSR	0099	18	1	2	3	B	13	2	N	43.41	13.32	30.09	1.67167	18	1.35135	1.4
Winter OSR	0107	18	1	2	3	C	27	1	N	45.08	18.12	26.96	1.41895	19	1.04857	1.4
Winter OSR	0107	18	1	2	3	C	27	2	N	48.33	21.36	26.97	1.17261	23	1.07678	1.4
Winter OSR	0109	18	1	2	3	C	31	1	N	72.68	20.67	52.01	1.33359	39	1.88679	1.4
Winter OSR	0109	18	1	2	3	C	31	2	N	77.39	23.59	53.8	1.85517	29	1.22933	1.4
Winter OSR	0109	18	1	3	1	A	1	1	Y							1.4
Winter OSR	0109	18	1	3	1	A	1	2	N	83.53	22.86	60.67	1.89594	32	1.39983	1.4
Winter OSR	0099	18	1	3	1	A	2	1	N	26.17	11.81	14.36	1.10462	13	1.10076	1.4
Winter OSR	0099	18	1	3	1	A	2	2	N	49.12	15.98	33.14	1.74421	19	1.18899	1.4
Winter OSR	0113	18	1	3	1	A	3	1	N	77.92	23.23	54.69	2.10346	26	1.11924	1.4
Winter OSR	0113	18	1	3	1	A	3	2	Y							1.4
Winter OSR	0106	18	1	3	1	A	9	1	N	47.66	19.93	27.73	1.45947	19	0.953337	1.4
Winter OSR	0106	18	1	3	1	A	9	2	Y							1.4
Winter OSR	0112	18	1	3	1	B	16	1	N	49.22	21.98	27.24	1.135	24	1.0919	1.4
Winter OSR	0112	18	1	3	1	B	16	2	N	23.93	13.26	10.67	0.762143	14	1.05581	1.4
Winter OSR	0112	18	1	3	2	A	1	1	N	46.37	15.05	31.32	1.2528	25	1.66113	1.4
Winter OSR	0112	18	1	3	2	A	1	2	N	76.53	24.24	52.29	1.58455	33	1.36139	1.4
Winter OSR	0113	18	1	3	2	B	12	1	N	63.35	20.87	42.48	1.6992	25	1.19789	1.4
Winter OSR	0113	18	1	3	2	B	12	2	Y							1.4
Winter OSR	0106	18	1	3	2	C	23	1	Y							1.4
Winter OSR	0106	18	1	3	2	C	23	2	Y							1.4
Winter OSR	0089	18	1	3	2	C	26	1	N	58.77	19.43	39.34	1.63917	24	1.2352	1.4
Winter OSR	0089	18	1	3	2	C	26	2	Y							1.4
Winter OSR	0112	18	1	3	3	A	2	1	N	38.26	17.59	20.67	1.21588	17	0.966458	1.4
Winter OSR	0112	18	1	3	3	A	2	2	N	57.35	18.91	38.44	1.60167	24	1.26917	1.4
Winter OSR	0093	18	1	3	3	A	9	1	N	37.3	18.94	18.36	0.966316	19	1.00317	1.4
Winter OSR	0093	18	1	3	3	A	9	2	N	63.7	21.62	42.08	1.82957	23	1.06383	1.4
Winter OSR	0089	18	1	3	3	C	24	1	N	50.83	18.69	32.14	1.69158	19	1.01659	1.4
Winter OSR	0089	18	1	3	3	C	24	2	N	58.25	17.8	40.45	1.68542	24	1.34831	1.4
Winter OSR	0113	18	1	3	3	C	29	1	N	40.75	16.47	24.28	1.42824	17	1.03218	1.4
Winter OSR	0113	18	1	3	3	C	29	2	N	65.83	21.68	44.15	2.2075	20	0.922509	1.4
Winter OSR	00R3	18	1	4	1	A	1	1	Y							1.4
Winter OSR	00R3	18	1	4	1	A	1	2	N	31.29	11.97	19.32	1.932	10	0.835422	1.4
Winter OSR	0114	18	1	4	1	A	5	1	N	25.39	16.11	9.28	0.713846	13	0.806952	1.4
Winter OSR	0114	18	1	4	1	A	5	2	Y							1.4
Winter OSR	0090	18	1	4	1	A	7	1	Y							1.4
Winter OSR	0090	18	1	4	1	A	7	2	Y							1.4
Winter OSR	0093	18	1	4	1	A	8	1	N	39.26	13.42	25.84	1.36	19	1.4158	1.4
Winter OSR	0093	18	1	4	1	A	8	2	N	53.56	20.31	33.25	1.75	19	0.9355	1.4
Winter OSR	0121	18	1	4	1	A	11	1	N	93.04	26.27	66.77	1.45152	46	1.75105	1.4
Winter OSR	0121	18	1	4	1	A	11	2	N	34.34	16.54	17.8	1.36923	13	0.785973	1.4
Winter OSR	0111	18	1	4	1	B	13	1	Y							1.4
Winter OSR	0111	18	1	4	1	B	13	2	N	30.19	8.08	22.11	2.01	11	1.36139	1.4
Winter OSR	0108	18	1	4	1	B	15	1	N	37.27	18.08	19.19	1.12882	17	0.940265	1.4
Winter OSR	0108	18	1	4	1	B	15	2	Y							1.4
Winter OSR	0101	18	1	4	1	B	18	1	N	13.88	8.8	5.08	0.461818	11	1.25	1.4
Winter OSR	0101	18	1	4	1	B	18	2	Y							1.4
Winter OSR	0112	18	1	4	1	B	20	1	N	62.2	21.54	40.66	1.76783	23	1.06778	1.4
Winter OSR	0112	18	1	4	1	B	20	2	N	48.16	19.42	28.74	1.59667	18	0.92688	1.4
Winter OSR	0116	18	1	4	1	C	22	1	N	61.33	24.12	37.21	1.55042	24	0.995025	1.4
Winter OSR	0116	18	1	4	1	C	22	2	N	48.3	21.77	26.53	1.26333	21	0.96463	1.4
Winter OSR	0119	18	1	4	1	C	24	1	N	85.52	22.8	62.72	1.4586	43	1.88596	1.4
Winter OSR	0119	18	1	4	1	C	24	2	N	52.3	16.67	35.63	1.61955	22	1.31974	1.4
Winter OSR	0085	18	1	4	1	C	25	1	Y							1.4
Winter OSR	0085	18	1	4	1	C	25	2	Y							1.4
Winter OSR	0098	18	1	4	1	C	26	1	N	56.32	21.75	34.57	1.28037	27	1.24138	1.4
Winter OSR	0098	18	1	4	1	C	26	2	N	60.12	21.78	38.34	1.5975	24	1.10193	1.4
Winter OSR	0097	18	1	4	1	C	30	1	Y							1.4
Winter OSR	0097	18	1	4	1	C	30	2	Y							1.4
Winter OSR	0089	18	1	4	1	C	32	1	Y							1.4
Winter OSR	0089	18	1	4	1	C	32	2	N	59.55	18.95	40.6	1.84545	22	1.16095	1.4
Winter OSR	0112	18	1	4	2	A	1	1	N	48.72	20	28.72	1.2487	23	1.15	1.4
Winter OSR	0112	18	1	4	2	A	1	2	N	52.83	23.21	29.62	1.41048	21	0.904782	1.4
Winter OSR	0084	18	1	4	2	A	3	1	Y							1.4
Winter OSR	0084	18	1	4	2	A	3	2	N	75.12	20.56	54.56	1.76	31	1.50778	1.4
Winter OSR	0116	18	1	4	2	A	4	1	N	89.81	11.12	78.69	4.91812	16	1.43885	1.4
Winter OSR	0116	18	1	4	2	A	4	2	Y							1.4
Winter OSR	0118	18	1	4	2	A	6	1	N	64.06	25.26	38.8	1.38571	28	1.10847	1.4
Winter OSR	0118	18	1	4	2	A	6	2	N	30.69	13.2	17.49	0.6996	25	1.89394	1.4
Winter OSR	0117	18	1	4	2	A	8	1	N	92.62	14.11	78.51	6.5425	12	0.850461	1.4
Winter OSR	0117	18	1	4	2	A	8	2	N	63.81	20.63	43.18	2.39889	18	0.872516	1.4
Winter OSR	0097	18	1	4	2	A	9	1	Y							1.4
Winter OSR	0097	18	1	4	2	A	9	2	N	66.25	21.78	44.47	1.64704	27	1.23967	1.4
Winter OSR	00R3	18	1	4	2	A	10	1	Y							1.4
Winter OSR	00R3	18	1	4	2	A	10	2	Y							1.4
Winter OSR	0119	18	1	4	2	A	11	1	N	20.07	13.27	6.8	0.523077	13	0.979653	1.4
Winter OSR	0119	18	1	4	2	A	11	2	Y							1.4
Winter OSR	0121	18	1	4	2	B	12	1	N	53.21	20.95	32.26	1.46636	22	1.05012	1.4
Winter OSR	0121	18	1	4	2	B	12	2	N	66.87	21.39	45.48	1.97739	23	1.07527	1.4
Winter OSR	0096	18	1	4	2	B	13	1	Y							1.4
Winter OSR	0096	18	1	4	2	B	13	2	Y							1.4
Winter OSR	0108	18	1	4	2	B	14	1	N	20.21	11.43	8.78	0.798182	11	0.96238	1.4
Winter OSR	0108	18	1	4	2	B	14	2	N	31.43	15.97	15.46	1.28833	12	0.751409	1.4
Winter OSR	0098	18	1	4	2	B	15	1	N	58.72	23.9	34.82	1.16067	30	1.25523	1.4
Winter OSR	0098	18	1	4	2	B	15	2	N	52.85	21.6	31.25	1.4881	21	0.972222	1.4
Winter OSR	0115	18	1	4	2	B	16	1	N	39.15	14.94	24.21	1.345	18	1.20482	1.4
Winter OSR	0115	18	1	4	2	B	16	2	N	42.14	15.38	26.76	1.27429	21	1.36541	1.4
Winter OSR	0085	18	1	4	2	B	18	1	Y							1.4
Winter OSR	0085	18	1	4	2	B	18	2	Y							1.4
Winter OSR	0105	18	1	4	2	B	19	1	N	33.16	13.88	19.28	1.60667	12	0.864553	1.4
Winter OSR	0105	18	1	4	2	B	19	2	N	19.96	8.91	11.05	1.22778	9	1.0101	1.4
Winter OSR	0101	18	1	4	2	B	20	1	N	89.75	15.22	74.53	3.92263	19	1.24836	1.4
Winter OSR	0101	18	1	4	2	B	20	2	Y							1.4
Winter OSR	0093	18	1	4	2	B	21	1	N	28.58	11.52	17.06	1.13733	15	1.30208	1.4
Winter OSR	0093	18	1	4	2	B	21	2	Y							1.4
Winter OSR	0111	18	1	4	2	C	25	1	Y							1.4
Winter OSR	0111	18	1	4	2	C	25	2	Y							1.4
Winter OSR	0114	18	1	4	2	C	26	1	Y							1.4
Winter OSR	0114	18	1	4	2	C	26	2	N	42.82	17.95	24.87	1.13045	22	1.22563	1.4
Winter OSR	00R2	18	1	4	2	C	29	1	Y							1.4
Winter OSR	00R2	18	1	4	2	C	29	2	N	64.2	20.52	43.68	1.98545	22	1.07212	1.4
Winter OSR	0090	18	1	4	2	C	31	1	Y							1.4
Winter OSR	0090	18	1	4	2	C	31	2	Y							1.4
Winter OSR	0111	18	1	4	3	A	1	1	Y							1.4
Winter OSR	0111	18	1	4	3	A	1	2	Y							1.4
Winter OSR	0084	18	1	4	3	A	2	1	N	81.44	21.78	59.66	2.20963	27	1.23967	1.4
Winter OSR	0084	18	1	4	3	A	2	2	N	79.71	19.8	59.91	2.3964	25	1.26263	1.4
Winter OSR	0096	18	1	4	3	A	6	1	N	70.75	23.57	47.18	2.0513	23	0.975817	1.4
Winter OSR	0096	18	1	4	3	A	6	2	Y							1.4
Winter OSR	0101	18	1	4	3	A	7	1	Y							1.4
Winter OSR	0101	18	1	4	3	A	7	2	Y							1.4
Winter OSR	0097	18	1	4	3	A	8	1	N	43.7	15.98	27.72	2.13231	13	0.813517	1.4
Winter OSR	0097	18	1	4	3	A	8	2	N	70.85	22.6	48.25	1.72321	28	1.23894	1.4
Winter OSR	00R3	18	1	4	3	A	9	1	Y							1.4
Winter OSR	00R3	18	1	4	3	A	9	2	Y							1.4
Winter OSR	0118	18	1	4	3	A	10	1	N	24.79	11.53	13.26	0.947143	14	1.21422	1.4
Winter OSR	0118	18	1	4	3	A	10	2	N	58	22.49	35.51	1.54391	23	1.02268	1.4
Winter OSR	0117	18	1	4	3	A	11	1	N	53.38	19.82	33.56	2.39714	14	0.706357	1.4
Winter OSR	0117	18	1	4	3	A	11	2	Y							1.4
Winter OSR	0112	18	1	4	3	B	15	1	Y							1.4
Winter OSR	0112	18	1	4	3	B	15	2	N	46.18	18.4	27.78	1.32286	21	1.1413	1.4
Winter OSR	0108	18	1	4	3	B	17	1	N	34.77	12.31	22.46	1.49733	15	1.21852	1.4
Winter OSR	0108	18	1	4	3	B	17	2	N	33.74	14.41	19.33	1.75727	11	0.763359	1.4
Winter OSR	0093	18	1	4	3	B	21	1	Y							1.4
Winter OSR	0093	18	1	4	3	B	21	2	N	62.76	19.39	43.37	1.88565	23	1.18618	1.4
Winter OSR	0105	18	1	4	3	C	23	1	N	36.77	13.35	23.42	1.37765	17	1.27341	1.4
Winter OSR	0105	18	1	4	3	C	23	2	N	39.78	16.99	22.79	1.42437	16	0.94173	1.4
Winter OSR	0110	18	1	4	3	C	27	1	Y							1.4
Winter OSR	0110	18	1	4	3	C	27	2	N	49	19.7	29.3	2.25385	13	0.659898	1.4
Winter OSR	0115	18	1	4	3	C	30	1	Y							1.4
Winter OSR	0115	18	1	4	3	C	30	2	N	31.03	11.47	19.56	0.698571	28	2.44115	1.4
Winter OSR	00R2	18	1	4	3	C	32	1	N	57.03	19.12	37.91	1.40407	27	1.41213	1.4
Winter OSR	00R2	18	1	4	3	C	32	2	N	34.21	15.2	19.01	1.26733	15	0.986842	1.4
Winter OSR	0125	19	2	3	1	A	4	1	N	43.09	19.1	23.99	1.49937	16	0.837696	1.4
Winter OSR	0125	19	2	3	1	A	4	2	Y							1.4
Winter OSR	0144	19	2	3	1	A	9	1	N	57.84	22.58	35.26	1.60273	22	0.974314	1.4
Winter OSR	0144	19	2	3	1	A	9	2	Y							1.4
Winter OSR	0145	19	2	3	1	B	18	1	N	33.54	13.24	20.3	1.015	20	1.51057	1.4
Winter OSR	0145	19	2	3	1	B	18	2	N	30.62	12.24	18.38	0.79913	23	1.87908	1.4
Winter OSR	0131	19	2	3	1	B	20	1	Y							1.4
Winter OSR	0131	19	2	3	1	B	20	2	N	15.64	10.22	5.42	0.6775	8	0.782779	1.4
Winter OSR	0125	19	2	3	2	A	3	1	N	34.77	15.21	19.56	1.956	10	0.657462	1.4
Winter OSR	0125	19	2	3	2	A	3	2	N	18.2	5.98	12.22	1.222	10	1.67224	1.4
Winter OSR	0130	19	2	3	2	B	13	1	Y							1.4
Winter OSR	0130	19	2	3	2	B	13	2	N	50.16	21.59	28.57	2.19769	13	0.602131	1.4
Winter OSR	0145	19	2	3	2	B	14	1	N	23.5	10.8	12.7	0.747059	17	1.57407	1.4
Winter OSR	0145	19	2	3	2	B	14	2	N	23.83	11.82	12.01	0.632105	19	1.60745	1.4
Winter OSR	0144	19	2	3	2	B	16	1	N	53.36	21.15	32.21	1.89471	17	0.803783	1.4
Winter OSR	0144	19	2	3	2	B	16	2	Y							1.4
Winter OSR	0131	19	2	3	2	C	32	1	Y							1.4
Winter OSR	0131	19	2	3	2	C	32	2	Y							1.4
Winter OSR	0130	19	2	3	3	A	1	1	Y							1.4
Winter OSR	0130	19	2	3	3	A	1	2	N	36.33	14.41	21.92	1.82667	12	0.832755	1.4
Winter OSR	0145	19	2	3	3	A	2	1	N	32.69	14.37	18.32	0.872381	21	1.46138	1.4
Winter OSR	0145	19	2	3	3	A	2	2	N	34.38	13.51	20.87	0.673226	31	2.2946	1.4
Winter OSR	0133	19	2	3	3	A	4	1	N	37.08	11.87	25.21	2.80111	9	0.758214	1.4
Winter OSR	0133	19	2	3	3	A	4	2	Y							1.4
Winter OSR	0125	19	2	3	3	B	17	1	N	35.87	15.41	20.46	1.46143	14	0.908501	1.4
Winter OSR	0125	19	2	3	3	B	17	2	N	42.16	16.98	25.18	1.259	20	1.17786	1.4
Winter OSR	0144	19	2	3	3	C	22	1	Y							1.4
Winter OSR	0144	19	2	3	3	C	22	2	Y							1.4
Winter OSR	0151	19	2	3	3	C	23	1	Y							1.4
Winter OSR	0151	19	2	3	3	C	23	2	N	68.68	23.66	45.02	1.87583	24	1.01437	1.4
Winter OSR	0127	19	2	3	3	C	24	1	N	75.28	24.22	51.06	2.43143	21	0.867052	1.4
Winter OSR	0127	19	2	3	3	C	24	2	N	22.53	12.81	9.72	0.883636	11	0.858704	1.4
Winter OSR	0143	19	2	3	3	C	30	1	Y							1.4
Winter OSR	0143	19	2	3	3	C	30	2	Y							1.4
Winter OSR	0138	19	2	4	1	A	2	1	Y							1.4
Winter OSR	0138	19	2	4	1	A	3	2	Y							1.4
Winter OSR	0148	19	2	4	1	A	4	1	N	72.3	27.75	44.55	1.20405	37	1.33333	1.4
Winter OSR	0148	19	2	4	1	A	4	2	N	32.16	15.09	17.07	0.609643	28	1.85553	1.4
Winter OSR	0139	19	2	4	1	A	5	1	Y							1.4
Winter OSR	0139	19	2	4	1	A	5	2	Y							1.4
Winter OSR	0140	19	2	4	1	A	7	1	N	76.69	24.91	51.78	1.61813	32	1.28462	1.4
Winter OSR	0140	19	2	4	1	A	7	2	N	37.47	16.22	21.25	1.11842	19	1.17139	1.4
Winter OSR	0146	19	2	4	1	A	10	1	Y							1.4
Winter OSR	0146	19	2	4	1	A	10	2	Y							1.4
Winter OSR	0143	19	2	4	1	B	12	1	Y							1.4
Winter OSR	0143	19	2	4	1	B	12	2	Y							1.4
Winter OSR	0127	19	2	4	1	B	15	1	N	69.48	24.09	45.39	2.38895	19	0.788709	1.4
Winter OSR	0127	19	2	4	1	B	15	2	N	58.71	22.61	36.1	2.12353	17	0.75188	1.4
Winter OSR	0149	19	2	4	1	B	16	1	Y							1.4
Winter OSR	0149	19	2	4	1	B	16	2	Y							1.4
Winter OSR	0152	19	2	4	1	B	17	1	Y							1.4
Winter OSR	0152	19	2	4	1	B	17	2	Y							1.4
Winter OSR	0151	19	2	4	1	B	19	1	Y							1.4
Winter OSR	0151	19	2	4	1	B	19	2	Y							1.4
Winter OSR	0129	19	2	4	1	B	20	1	N	57.4	12.34	45.06	3.21857	14	1.13452	1.4
Winter OSR	0129	19	2	4	1	B	20	2	N	54.64	17.73	36.91	1.75762	21	1.18443	1.4
Winter OSR	0130	19	2	4	1	B	21	1	N	71.47	26.67	44.8	1.72308	26	0.974878	1.4
Winter OSR	0130	19	2	4	1	B	21	2	N	69.39	27.87	41.52	1.97714	21	0.753498	1.4
Winter OSR	0147	19	2	4	1	C	22	1	N	47.62	21.68	25.94	1.85286	14	0.645756	1.4
Winter OSR	0147	19	2	4	1	C	22	2	N	66.96	25.29	41.67	1.81174	23	0.90945	1.4
Winter OSR	0133	19	2	4	1	C	27	1	N	46.21	12.22	33.99	1.6995	20	1.63666	1.4
Winter OSR	0133	19	2	4	1	C	27	2	Y							1.4
Winter OSR	0137	19	2	4	1	C	28	1	N	30.72	17	13.72	0.508148	27	1.58824	1.4
Winter OSR	0137	19	2	4	1	C	28	2	N	22.85	14.57	8.28	0.591429	14	0.960879	1.4
Winter OSR	0141	19	2	4	1	C	29	1	N	52.75	23.58	29.17	1.08037	27	1.14504	1.4
Winter OSR	0141	19	2	4	1	C	29	2	N	110.65	21.71	88.94	4.23524	21	0.967296	1.4
Winter OSR	0135	19	2	4	1	C	30	1	N	34.85	15.54	19.31	0.919524	21	1.35135	1.4
Winter OSR	0135	19	2	4	1	C	30	2	N	22.78	11.66	11.12	0.695	16	1.37221	1.4
Winter OSR	0128	19	2	4	1	C	32	1	N	47.64	18.55	29.09	1.26478	23	1.23989	1.4
Winter OSR	0128	19	2	4	1	C	32	2	N	66.66	17.82	48.84	2.12348	23	1.29068	1.4
Winter OSR	0141	19	2	4	2	A	1	1	N	63.12	24.06	39.06	1.50231	26	1.08063	1.4
Winter OSR	0141	19	2	4	2	A	1	2	N	61.89	18.74	43.15	2.05476	21	1.1206	1.4
Winter OSR	0148	19	2	4	2	A	2	1	N	53.53	18.18	35.35	0.90641	39	2.14521	1.4
Winter OSR	0148	19	2	4	2	A	2	2	N	41.97	11.2	30.77	1.61947	19	1.69643	1.4
Winter OSR	0128	19	2	4	2	A	3	1	N	70	19.24	50.76	2.30727	22	1.14345	1.4
Winter OSR	0128	19	2	4	2	A	3	2	N	82.99	20.65	62.34	2.22643	28	1.35593	1.4
Winter OSR	0136	19	2	4	2	A	4	1	N	34.06	14.87	19.19	1.27933	15	1.00874	1.4
Winter OSR	0136	19	2	4	2	A	4	2	N	44.09	17.27	26.82	1.341	20	1.15808	1.4
Winter OSR	0154	19	2	4	2	A	6	1	N	62.03	23.32	38.71	1.61292	24	1.02916	1.4
Winter OSR	0154	19	2	4	2	A	6	2	N	53.91	21.81	32.1	1.88824	17	0.779459	1.4
Winter OSR	0147	19	2	4	2	A	7	1	N	78.37	15.34	63.03	6.303	10	0.65189	1.4
Winter OSR	0147	19	2	4	2	A	7	2	N	85.9	27.32	58.58	2.66273	22	0.805271	1.4
Winter OSR	0152	19	2	4	2	A	8	1	Y							1.4
Winter OSR	0152	19	2	4	2	A	8	2	Y							1.4
Winter OSR	0140	19	2	4	2	A	9	1	Y							1.4
Winter OSR	0140	19	2	4	2	A	9	2	Y							1.4
Winter OSR	0129	19	2	4	2	B	12	1	N	34.52	13.65	20.87	1.73917	12	0.879121	1.4
Winter OSR	0129	19	2	4	2	B	12	2	N	59.08	18.89	40.19	1.48852	27	1.42933	1.4
Winter OSR	0124	19	2	4	2	B	13	1	N	46.32	19.15	27.17	0.799118	34	1.77546	1.4
Winter OSR	0124	19	2	4	2	B	13	2	N	141.52	25.68	115.84	3.30971	35	1.36293	1.4
Winter OSR	0143	19	2	4	2	B	15	1	Y							1.4
Winter OSR	0143	19	2	4	2	B	15	2	Y							1.4
Winter OSR	0126	19	2	4	2	B	18	1	N	42.6	17.92	24.68	1.07304	23	1.28348	1.4
Winter OSR	0126	19	2	4	2	B	18	2	N	42.55	18.54	24.01	1.04391	23	1.24056	1.4
Winter OSR	0146	19	2	4	2	B	19	1	N	22.22	7.71	14.51	1.11615	13	1.68612	1.4
Winter OSR	0146	19	2	4	2	B	19	2	N	47.43	18.52	28.91	1.60611	18	0.971922	1.4
Winter OSR	0132	19	2	4	2	B	21	1	Y							1.4
Winter OSR	0132	19	2	4	2	B	21	2	Y							1.4
Winter OSR	0139	19	2	4	2	C	22	1	Y							1.4
Winter OSR	0139	19	2	4	2	C	22	2	Y							1.4
Winter OSR	0127	19	2	4	2	C	23	1	N	71.95	26.48	45.47	1.33735	34	1.28399	1.4
Winter OSR	0127	19	2	4	2	C	23	2	N	49.95	22.37	27.58	1.53222	18	0.804649	1.4
Winter OSR	0138	19	2	4	2	C	24	1	N	73.94	25.32	48.62	1.9448	25	0.987362	1.4
Winter OSR	0138	19	2	4	2	C	24	2	N	66.41	24.31	42.1	1.40333	30	1.23406	1.4
Winter OSR	0135	19	2	4	2	C	25	1	N	34.84	16.15	18.69	1.09941	17	1.05263	1.4
Winter OSR	0135	19	2	4	2	C	25	2	Y							1.4
Winter OSR	0153	19	2	4	2	C	26	1	N	61	23.19	37.81	2.10056	18	0.776197	1.4
Winter OSR	0153	19	2	4	2	C	26	2	N	58.83	25.6	33.23	1.95471	17	0.664062	1.4
Winter OSR	0149	19	2	4	2	C	27	1	Y							1.4
Winter OSR	0149	19	2	4	2	C	27	2	N	43.67	15.32	28.35	2.18077	13	0.848564	1.4
Winter OSR	0137	19	2	4	2	C	32	1	N	80.02	20.79	59.23	2.57522	23	1.1063	1.4
Winter OSR	0137	19	2	4	2	C	32	2	N	32.45	16.76	15.69	0.523	30	1.78998	1.4
Winter OSR	0137	19	2	4	3	A	1	1	Y							1.4
Winter OSR	0137	19	2	4	3	A	1	2	N	40.3	20.58	19.72	0.857391	23	1.11759	1.4
Winter OSR	0128	19	2	4	3	A	3	1	N	50.13	18.81	31.32	1.49143	21	1.11643	1.4
Winter OSR	0128	19	2	4	3	A	3	2	N	57.5	19.94	37.56	1.44462	26	1.30391	1.4
Winter OSR	0124	19	2	4	3	A	4	1	N	53.13	18.37	34.76	1.738	20	1.08873	1.4
Winter OSR	0124	19	2	4	3	A	4	2	N	32.17	13.12	19.05	1.36071	14	1.06707	1.4
Winter OSR	0143	19	2	4	3	A	7	1	Y							1.4
Winter OSR	0143	19	2	4	3	A	7	2	Y							1.4
Winter OSR	0136	19	2	4	3	A	8	1	Y							1.4
Winter OSR	0136	19	2	4	3	A	8	2	Y							1.4
Winter OSR	0146	19	2	4	3	A	9	1	N	40.24	14.81	25.43	0.941852	27	1.82309	1.4
Winter OSR	0146	19	2	4	3	A	9	2	Y							1.4
Winter OSR	0148	19	2	4	3	B	13	1	N	49.43	19.11	30.32	1.26333	24	1.25589	1.4
Winter OSR	0148	19	2	4	3	B	13	2	N	62.7	21.05	41.65	1.666	25	1.18765	1.4
Winter OSR	0147	19	2	4	3	B	17	1	Y							1.4
Winter OSR	0147	19	2	4	3	B	17	2	N	38.6	16.8	21.8	1.98182	11	0.654762	1.4
Winter OSR	00R3	19	2	4	3	B	20	1	Y							1.4
Winter OSR	00R3	19	2	4	3	B	20	2	Y							1.4
Winter OSR	0138	19	2	4	3	B	21	1	N	53.5	25.1	28.4	1.57778	18	0.717131	1.4
Winter OSR	0138	19	2	4	3	B	21	2	Y							1.4
Winter OSR	0132	19	2	4	3	C	22	1	Y							1.4
Winter OSR	0132	19	2	4	3	C	22	2	Y							1.4
Winter OSR	0153	19	2	4	3	C	23	1	N	20.33	11.2	9.13	1.30429	7	0.625	1.4
Winter OSR	0153	19	2	4	3	C	23	2	N	77.16	21.17	55.99	3.49938	16	0.755786	1.4
Winter OSR	0127	19	2	4	3	C	26	1	N	35.16	15.6	19.56	1.39714	14	0.897436	1.4
Winter OSR	0127	19	2	4	3	C	26	2	Y							1.4
Winter OSR	0152	19	2	4	3	C	28	1	N	41.47	12.1	29.37	1.63167	18	1.4876	1.4
Winter OSR	0152	19	2	4	3	C	28	2	Y							1.4
Winter OSR	0141	19	2	4	3	C	29	1	N	44.93	12.55	32.38	2.49077	13	1.03586	1.4
Winter OSR	0141	19	2	4	3	C	29	2	N	41.97	19.28	22.69	1.51267	15	0.778008	1.4
Winter OSR	0154	19	2	4	3	C	30	1	N	59.44	15.53	43.91	2.31105	19	1.22344	1.4
Winter OSR	0154	19	2	4	3	C	30	2	Y							1.4
Winter OSR	0126	19	2	4	3	C	31	1	N	30.08	10.39	19.69	0.9845	20	1.92493	1.4
Winter OSR	0126	19	2	4	3	C	31	2	Y							1.4
Winter OSR	0135	19	2	4	3	C	32	1	Y							1.4
Winter OSR	0135	19	2	4	3	C	32	2	N	22.42	11.46	10.96	0.730667	15	1.3089	1.4
Winter OSR	0169	20	2	3	2	B	18	1	Y							1.4
Winter OSR	0169	20	2	3	2	B	18	2	N	34.75	14.14	20.61	1.47214	14	0.990099	1.4
Winter OSR	0169	20	2	3	3	A	11	1	N	34.41	14.65	19.76	1.16235	17	1.16041	1.4
Winter OSR	0169	20	2	3	3	A	11	2	N	46.59	21.88	24.71	1.54438	16	0.731261	1.4
Winter OSR	0175	20	2	3	3	B	15	1	Y							1.4
Winter OSR	0175	20	2	3	3	B	15	2	N	57.22	18.14	39.08	1.5632	25	1.37817	1.4
Winter fodder	0185	20	2	3	3	B	20	1	Y							1.4
Winter fodder	0185	20	2	3	3	B	20	2	Y							1.4
Winter fodder	0189	20	2	3	3	C	28	1	N	57.74	23.21	34.53	0.86325	40	1.7234	1.4
Winter fodder	0189	20	2	3	3	C	28	2	N	53.2	23.79	29.41	0.919063	32	1.3451	1.4
Winter fodder	0188	20	2	3	3	C	32	1	N	44.53	15.63	28.9	1.156	25	1.59949	1.4
Winter fodder	0188	20	2	3	3	C	32	2	N	61.86	20.63	41.23	1.52704	27	1.30877	1.4
Winter OSR	0173	20	2	4	1	A	1	1	N	43.76	22.73	21.03	0.8412	25	1.09987	1.4
Winter OSR	0173	20	2	4	1	A	1	2	N	68.22	25.5	42.72	1.64308	26	1.01961	1.4
Winter OSR	0175	20	2	4	1	A	2	1	Y							1.4
Winter OSR	0175	20	2	4	1	A	3	2	Y							1.4
Winter OSR	0161	20	2	4	1	A	4	1	N	65.92	20.7	45.22	1.88417	24	1.15942	1.4
Winter OSR	0161	20	2	4	1	A	4	2	N	55.74	18.99	36.75	2.16176	17	0.895208	1.4
Winter fodder	0193	20	2	4	1	A	5	1	N	43.6	18.2	25.4	1.41111	18	0.989011	1.4
Winter fodder	0193	20	2	4	1	A	5	2	N	62.05	19.65	42.4	1.76667	24	1.22137	1.4
Winter OSR	0163	20	2	4	1	A	6	1	N	42.19	18.2	23.99	1.33278	18	0.989011	1.4
Winter OSR	0163	20	2	4	1	A	6	2	Y							1.4
Winter fodder	0187	20	2	4	1	A	10	1	N	58.08	18.88	39.2	1.568	25	1.32415	1.4
Winter fodder	0187	20	2	4	1	A	10	2	N	34.3	14.63	19.67	0.894091	22	1.50376	1.4
Winter OSR	0164	20	2	4	1	A	11	1	Y							1.4
Winter OSR	0164	20	2	4	1	A	11	2	Y							1.4
Winter fodder	0186	20	2	4	1	B	12	1	N	19.25	12.91	6.34	0.422667	15	1.16189	1.4
Winter fodder	0186	20	2	4	1	B	12	2	N	64.48	19.8	44.68	1.65481	27	1.36364	1.4
Winter OSR	0159	20	2	4	1	B	13	1	Y							1.4
Winter OSR	0159	20	2	4	1	B	13	2	Y							1.4
Winter fodder	0191	20	2	4	1	B	14	1	N	48.64	21.55	27.09	1.12875	24	1.11369	1.4
Winter fodder	0191	20	2	4	1	B	14	2	N	36.65	12.47	24.18	1.27263	19	1.52366	1.4
Winter fodder	0188	20	2	4	1	B	15	1	N	58.55	20.19	38.36	1.27867	30	1.48588	1.4
Winter fodder	0188	20	2	4	1	B	15	2	N	45.62	18.29	27.33	0.942414	29	1.58557	1.4
Winter OSR	0160	20	2	4	1	B	16	1	N	43.17	18.4	24.77	0.917407	27	1.46739	1.4
Winter OSR	0160	20	2	4	1	B	16	2	N	49.08	19.07	30.01	1.00033	30	1.57315	1.4
Winter OSR	0180	20	2	4	1	B	17	1	Y							1.4
Winter OSR	0180	20	2	4	1	B	17	2	Y							1.4
Winter OSR	0183	20	2	4	1	B	19	1	N	41.38	15.48	25.9	0.784848	33	2.13178	1.4
Winter OSR	0183	20	2	4	1	B	19	2	N	52.06	11.92	40.14	1.82455	22	1.84564	1.4
Winter OSR	0168	20	2	4	1	B	20	1	N	48.28	16.58	31.7	1.32083	24	1.44753	1.4
Winter OSR	0168	20	2	4	1	B	20	2	N	57.41	20	37.41	1.247	30	1.5	1.4
Winter OSR	0170	20	2	4	1	C	22	1	N	48.88	20.72	28.16	1.17333	24	1.1583	1.4
Winter OSR	0170	20	2	4	1	C	22	2	N	43.11	22.06	21.05	0.915217	23	1.04261	1.4
Winter OSR	0171	20	2	4	1	C	23	1	Y							1.4
Winter OSR	0171	20	2	4	1	C	23	2	N	26.46	12.7	13.76	0.688	20	1.5748	1.4
Winter OSR	0184	20	2	4	1	C	24	1	N	31.22	14.42	16.8	0.988235	17	1.17892	1.4
Winter OSR	0184	20	2	4	1	C	24	2	N	22.09	8.77	13.32	0.951429	14	1.59635	1.4
Winter OSR	0176	20	2	4	1	C	25	1	Y							1.4
Winter OSR	0176	20	2	4	1	C	25	2	Y							1.4
Winter OSR	0169	20	2	4	1	C	26	1	N	53.62	20.57	33.05	1.18036	28	1.36121	1.4
Winter OSR	0169	20	2	4	1	C	26	2	Y							1.4
Winter OSR	0179	20	2	4	1	C	28	1	N	44.13	23.37	20.76	1.09263	19	0.813008	1.4
Winter OSR	0179	20	2	4	1	C	28	2	Y							1.4
Winter fodder	0189	20	2	4	1	C	29	1	N	67.65	24.24	43.41	1.31545	33	1.36139	1.4
Winter fodder	0189	20	2	4	1	C	29	2	Y							1.4
Winter fodder	0185	20	2	4	1	C	31	1	Y							1.4
Winter fodder	0185	20	2	4	1	C	31	2	Y							1.4
Winter OSR	0166	20	2	4	1	C	32	1	Y							1.4
Winter OSR	0166	20	2	4	1	C	32	2	N	33.32	14.64	18.68	0.602581	31	2.11749	1.4
Winter OSR	0166	20	2	4	2	A	1	1	Y							1.4
Winter OSR	0166	20	2	4	2	A	1	2	Y							1.4
Winter OSR	0180	20	2	4	2	A	2	1	N	51.01	8.75	42.26	2.81733	15	1.71429	1.4
Winter OSR	0180	20	2	4	2	A	2	2	Y							1.4
Winter OSR	0160	20	2	4	2	A	3	1	N	43.74	17.16	26.58	1.26571	21	1.22378	1.4
Winter OSR	0160	20	2	4	2	A	3	2	N	49.95	20.29	29.66	1.28957	23	1.13356	1.4
Winter fodder	0191	20	2	4	2	A	4	1	N	65.81	24.1	41.71	1.54481	27	1.12033	1.4
Winter fodder	0191	20	2	4	2	A	4	2	N	60.33	23.48	36.85	1.8425	20	0.851789	1.4
Winter OSR	0171	20	2	4	2	A	5	1	Y							1.4
Winter OSR	0171	20	2	4	2	A	5	2	N	40.62	19.55	21.07	0.679677	31	1.58568	1.4
Winter fodder	0189	20	2	4	2	A	6	1	Y							1.4
Winter fodder	0189	20	2	4	2	A	6	2	N	54.1	22.11	31.99	1.1425	28	1.2664	1.4
Winter fodder	0185	20	2	4	2	A	7	1	N	43.39	11.98	31.41	2.6175	12	1.00167	1.4
Winter fodder	0185	20	2	4	2	A	7	2	Y							1.4
Winter fodder	0186	20	2	4	2	A	9	1	Y							1.4
Winter fodder	0186	20	2	4	2	A	9	2	N	50.44	18.63	31.81	1.51476	21	1.12721	1.4
Winter OSR	0183	20	2	4	2	A	10	1	N	64.04	20.56	43.48	1.31758	33	1.60506	1.4
Winter OSR	0183	20	2	4	2	A	10	2	Y							1.4
Winter fodder	0188	20	2	4	2	A	11	1	N	69.45	20.45	49	1.63333	30	1.46699	1.4
Winter fodder	0188	20	2	4	2	A	11	2	N	65.88	22.64	43.24	1.60148	27	1.19258	1.4
Winter OSR	0164	20	2	4	2	B	15	1	Y							1.4
Winter OSR	0164	20	2	4	2	B	15	2	Y							1.4
Winter fodder	0187	20	2	4	2	B	16	1	N	32.7	15.31	17.39	0.915263	19	1.24102	1.4
Winter fodder	0187	20	2	4	2	B	16	2	N	32.54	12.37	20.17	1.0085	20	1.61681	1.4
Winter fodder	0193	20	2	4	2	B	18	1	N	73.78	19.23	54.55	2.182	25	1.30005	1.4
Winter fodder	0193	20	2	4	2	B	18	2	N	45.27	19.63	25.64	1.16545	22	1.12073	1.4
Winter OSR	0170	20	2	4	2	B	19	1	N	32.3	18.86	13.44	0.448	30	1.59067	1.4
Winter OSR	0170	20	2	4	2	B	19	2	N	34.36	20.21	14.15	0.786111	18	0.890648	1.4
Winter OSR	0173	20	2	4	2	B	21	1	Y							1.4
Winter OSR	0173	20	2	4	2	B	21	2	Y							1.4
Winter OSR	0179	20	2	4	2	C	23	1	N	40.05	20.81	19.24	0.962	20	0.961076	1.4
Winter OSR	0179	20	2	4	2	C	23	2	Y							1.4
Winter OSR	0159	20	2	4	2	C	24	1	Y							1.4
Winter OSR	0159	20	2	4	2	C	24	2	N	78.77	21.4	57.37	1.73848	33	1.54206	1.4
Winter OSR	0176	20	2	4	2	C	25	1	Y							1.4
Winter OSR	0176	20	2	4	2	C	25	2	Y							1.4
Winter OSR	0175	20	2	4	2	C	26	1	Y							1.4
Winter OSR	0175	20	2	4	2	C	26	2	Y							1.4
Winter OSR	0168	20	2	4	2	C	27	1	N	29.15	15.11	14.04	1.08	13	0.860357	1.4
Winter OSR	0168	20	2	4	2	C	27	2	N	75.94	22.85	53.09	1.65906	32	1.40044	1.4
Winter OSR	0161	20	2	4	2	C	29	1	N	31.28	14.79	16.49	1.649	10	0.676133	1.4
Winter OSR	0161	20	2	4	2	C	29	2	Y							1.4
Winter OSR	0184	20	2	4	2	C	30	1	Y							1.4
Winter OSR	0184	20	2	4	2	C	30	2	Y							1.4
Winter OSR	0163	20	2	4	2	C	32	1	N	51.45	17.58	33.87	2.11687	16	0.910125	1.4
Winter OSR	0163	20	2	4	2	C	32	2	Y							1.4
Winter OSR	0179	20	2	4	3	A	1	1	N	19.17	10.71	8.46	0.94	9	0.840336	1.4
Winter OSR	0179	20	2	4	3	A	1	2	N	28.44	18.21	10.23	0.730714	14	0.768808	1.4
Winter OSR	0165	20	2	4	3	A	2	1	N	57.37	23.55	33.82	1.25259	27	1.1465	1.4
Winter OSR	0165	20	2	4	3	A	2	2	N	41.18	17.31	23.87	0.77	31	1.79087	1.4
Winter fodder	0186	20	2	4	3	A	3	1	N	54.18	19.68	34.5	1.81579	19	0.965447	1.4
Winter fodder	0186	20	2	4	3	A	3	2	N	35.77	15.36	20.41	1.07421	19	1.23698	1.4
Winter OSR	0175	20	2	4	3	A	4	1	Y							1.4
Winter OSR	0175	20	2	4	3	A	4	2	Y							1.4
Winter OSR	0176	20	2	4	3	A	5	1	Y							1.4
Winter OSR	0176	20	2	4	3	A	5	2	N	59.88	21.18	38.7	1.48846	26	1.22757	1.4
Winter OSR	0161	20	2	4	3	A	6	1	Y							1.4
Winter OSR	0161	20	2	4	3	A	6	2	Y							1.4
Winter OSR	0163	20	2	4	3	A	7	1	N	62.83	18.79	44.04	2.31789	19	1.01118	1.4
Winter OSR	0163	20	2	4	3	A	7	2	Y							1.4
Winter OSR	0183	20	2	4	3	A	8	1	N	37.34	7.29	30.05	3.005	10	1.37174	1.4
Winter OSR	0183	20	2	4	3	A	8	2	N	27.06	12.15	14.91	0.877059	17	1.39918	1.4
Winter OSR	0184	20	2	4	3	A	10	1	Y							1.4
Winter OSR	0184	20	2	4	3	A	10	2	Y							1.4
Winter OSR	0166	20	2	4	3	A	11	1	Y							1.4
Winter OSR	0166	20	2	4	3	A	11	2	Y							1.4
Winter fodder	0187	20	2	4	3	B	12	1	N	46.45	14.26	32.19	1.39957	23	1.6129	1.4
Winter fodder	0187	20	2	4	3	B	12	2	N	55.73	18.54	37.19	1.32821	28	1.51025	1.4
Winter OSR	0172	20	2	4	3	B	15	1	Y							1.4
Winter OSR	0172	20	2	4	3	B	15	2	Y							1.4
Winter fodder	0193	20	2	4	3	B	16	1	N	35.2	14.22	20.98	0.999048	21	1.47679	1.4
Winter fodder	0193	20	2	4	3	B	16	2	N	62.41	19.15	43.26	1.66385	26	1.3577	1.4
Winter fodder	0191	20	2	4	3	B	17	1	N	53.76	19.81	33.95	1.54318	22	1.11055	1.4
Winter fodder	0191	20	2	4	3	B	17	2	N	18.52	9.12	9.4	1.56667	6	0.657895	1.4
Winter OSR	0160	20	2	4	3	B	18	1	N	46.42	22.29	24.13	0.832069	29	1.30103	1.4
Winter OSR	0160	20	2	4	3	B	18	2	Y							1.4
Winter OSR	0164	20	2	4	3	B	20	1	Y							1.4
Winter OSR	0164	20	2	4	3	B	20	2	Y							1.4
Winter OSR	0180	20	2	4	3	B	21	1	Y							1.4
Winter OSR	0180	20	2	4	3	B	21	2	Y							1.4
Winter fodder	0185	20	2	4	3	C	22	1	Y							1.4
Winter fodder	0185	20	2	4	3	C	22	2	N	64.83	16.26	48.57	1.51781	32	1.96802	1.4
Winter OSR	0170	20	2	4	3	C	23	1	Y							1.4
Winter OSR	0170	20	2	4	3	C	23	2	N	20.35	13	7.35	0.459375	16	1.23077	1.4
Winter OSR	0168	20	2	4	3	C	25	1	N	37.69	20.65	17.04	1.00235	17	0.823245	1.4
Winter OSR	0168	20	2	4	3	C	25	2	Y							1.4
Winter OSR	0159	20	2	4	3	C	26	1	N	51.67	16.4	35.27	1.53348	23	1.40244	1.4
Winter OSR	0159	20	2	4	3	C	26	2	N	68.65	20.95	47.7	2.07391	23	1.09785	1.4
Winter fodder	0189	20	2	4	3	C	28	1	N	52.02	22.65	29.37	1.12962	26	1.1479	1.4
Winter fodder	0189	20	2	4	3	C	28	2	N	73.82	26.61	47.21	1.27595	37	1.39045	1.4
Winter OSR	0173	20	2	4	3	C	29	1	N	39.32	19.53	19.79	0.899545	22	1.12647	1.4
Winter OSR	0173	20	2	4	3	C	29	2	N	49.25	23.21	26.04	1.18364	22	0.947867	1.4
Winter fodder	0188	20	2	4	3	C	32	1	Y							1.4
Winter fodder	0188	20	2	4	3	C	32	2	N	56.88	21.13	35.75	1.05147	34	1.60909	1.4
Exotics	0210	21	2	3	3	A	1	1	N	25.98	13.58	12.4	1.24	10	0.736377	1.4
Exotics	0210	21	2	3	3	A	1	2	N	49.09	15.72	33.37	3.70778	9	0.572519	1.4
Exotics	0209	21	2	3	3	A	8	1	N	50.38	11.96	38.42	2.56133	15	1.25418	1.4
Exotics	0209	21	2	3	3	A	8	2	Y							1.4
Exotics	0211	21	2	3	3	A	10	1	N	24.03	12.79	11.24	1.124	10	0.781861	1.4
Exotics	0211	21	2	3	3	A	10	2	Y							1.4
Exotics	0224	21	2	3	3	A	11	1	N	31.92	15.3	16.62	0.923333	18	1.17647	1.4
Exotics	0224	21	2	3	3	A	11	2	N	96.26	14.83	81.43	5.08938	16	1.07889	1.4
Winter fodder	0197	21	2	3	3	B	14	1	N	55.36	21.72	33.64	2.1025	16	0.736648	1.4
Winter fodder	0197	21	2	3	3	B	14	2	N	75.06	21.33	53.73	2.55857	21	0.984529	1.4
Exotics	0221	21	2	3	3	C	32	1	N	24.27	10.3	13.97	0.997857	14	1.35922	1.4
Exotics	0221	21	2	3	3	C	32	2	N	38.48	13.85	24.63	1.29632	19	1.37184	1.4
Winter fodder	0195	21	2	4	1	A	2	1	Y							1.4
Winter fodder	0195	21	2	4	1	A	2	2	N	109.93	29.97	79.96	2.05026	39	1.3013	1.4
Exotics	0219	21	2	4	1	A	4	1	N	85.04	26.45	58.59	2.79	21	0.793951	1.4
Exotics	0219	21	2	4	1	A	4	2	Y							1.4
Winter fodder	0199	21	2	4	1	A	6	1	Y							1.4
Winter fodder	0199	21	2	4	1	A	6	2	N	59.02	21.63	37.39	1.62565	23	1.06334	1.4
Exotics	0212	21	2	4	1	A	7	1	N	80.32	16.6	63.72	3.74824	17	1.0241	1.4
Exotics	0212	21	2	4	1	A	7	2	N	53.29	20.14	33.15	1.6575	20	0.993049	1.4
Exotics	0214	21	2	4	1	A	10	1	Y							1.4
Exotics	0214	21	2	4	1	A	10	2	Y							1.4
Exotics	0207	21	2	4	1	B	12	1	N	35.2	15.95	19.25	1.75	11	0.689655	1.4
Exotics	0207	21	2	4	1	B	12	2	Y							1.4
Exotics	0221	21	2	4	1	B	13	1	N	27.2	13.74	13.46	0.448667	30	2.18341	1.4
Exotics	0221	21	2	4	1	B	13	2	N	61.63	19.62	42.01	1.23559	34	1.73293	1.4
Exotics	0208	21	2	4	1	B	14	1	N	39.8	13.89	25.91	1.2955	20	1.43988	1.4
Exotics	0208	21	2	4	1	B	14	2	N	44.73	18.84	25.89	1.43833	18	0.955414	1.4
Exotics	0209	21	2	4	1	B	15	1	N	28.21	12.7	15.51	0.861667	18	1.41732	1.4
Exotics	0209	21	2	4	1	B	15	2	N	34.11	15.3	18.81	1.045	18	1.17647	1.4
Winter fodder	0200	21	2	4	1	B	16	1	Y							1.4
Winter fodder	0200	21	2	4	1	B	16	2	Y							1.4
Exotics	0202	21	2	4	1	B	19	1	Y							1.4
Exotics	0202	21	2	4	1	B	19	2	Y							1.4
Exotics	0203	21	2	4	1	B	20	1	Y							1.4
Exotics	0203	21	2	4	1	B	20	2	N	47.15	18.43	28.72	1.36762	21	1.13945	1.4
Exotics	0210	21	2	4	1	B	21	1	N	17.91	11.38	6.53	0.544167	12	1.05448	1.4
Exotics	0210	21	2	4	1	B	21	2	Y							1.4
Winter fodder	0194	21	2	4	1	C	23	1	N	44.37	10.93	33.44	2.09	16	1.46386	1.4
Winter fodder	0194	21	2	4	1	C	23	2	Y							1.4
Exotics	0211	21	2	4	1	C	25	1	N	12.18	8.37	3.81	1.27	3	0.358423	1.4
Exotics	0211	21	2	4	1	C	25	2	N	23.12	12.87	10.25	0.5125	20	1.554	1.4
Winter fodder	0196	21	2	4	1	C	26	1	N	21.18	13.1	8.08	0.897778	9	0.687023	1.4
Winter fodder	0196	21	2	4	1	C	26	2	N	26.01	12.58	13.43	0.79	17	1.35135	1.4
Winter fodder	0197	21	2	4	1	C	28	1	N	71.23	23.58	47.65	1.76481	27	1.14504	1.4
Winter fodder	0197	21	2	4	1	C	28	2	Y							1.4
Exotics	0224	21	2	4	1	C	30	1	N	30.72	8.52	22.2	1.16842	19	2.23005	1.4
Exotics	0224	21	2	4	1	C	30	2	N	15.74	9.65	6.09	0.553636	11	1.1399	1.4
Exotics	0217	21	2	4	1	C	31	1	N	12.67	4.87	7.8	0.65	12	2.46407	1.4
Exotics	0217	21	2	4	1	C	31	2	N	11.72	5.2	6.52	0.434667	15	2.88462	1.4
Exotics	0203	21	2	4	2	A	3	1	N	9.6	7.44	2.16	0.308571	7	0.94086	1.4
Exotics	0203	21	2	4	2	A	3	2	N	48.31	19.02	29.29	1.27348	23	1.20925	1.4
Exotics	0209	21	2	4	2	A	4	1	N	54.4	16.03	38.37	2.13167	18	1.12289	1.4
Exotics	0209	21	2	4	2	A	4	2	N	35.76	15.27	20.49	1.366	15	0.982318	1.4
Exotics	0213	21	2	4	2	A	6	1	Y							1.4
Exotics	0213	21	2	4	2	A	6	2	N	82.77	15.87	66.9	3.71667	18	1.13422	1.4
Winter fodder	0200	21	2	4	2	A	7	1	Y							1.4
Winter fodder	0200	21	2	4	2	A	7	2	Y							1.4
Winter fodder	0199	21	2	4	2	A	9	1	N	25.58	11.66	13.92	0.928	15	1.28645	1.4
Winter fodder	0199	21	2	4	2	A	9	2	N	71.43	23.42	48.01	1.65552	29	1.23826	1.4
Winter fodder	0195	21	2	4	2	A	10	1	N	48.18	22.66	25.52	1.276	20	0.882613	1.4
Winter fodder	0195	21	2	4	2	A	10	2	N	57.48	24.08	33.4	1.19286	28	1.16279	1.4
Exotics	0219	21	2	4	2	A	11	1	Y							1.4
Exotics	0219	21	2	4	2	A	11	2	Y							1.4
Winter fodder	0194	21	2	4	2	B	12	1	N	20.18	14.05	6.13	0.383125	16	1.13879	1.4
Winter fodder	0194	21	2	4	2	B	12	2	N	39.67	18.44	21.23	0.624412	34	1.84382	1.4
Semiwinter OSR	0231	21	2	4	2	B	13	1	N	74.17	15.43	58.74	2.4475	24	1.55541	1.4
Semiwinter OSR	0231	21	2	4	2	B	13	2	N	51.18	16.34	34.84	1.3936	25	1.52999	1.4
Exotics	0207	21	2	4	2	B	14	1	Y							1.4
Exotics	0207	21	2	4	2	B	14	2	N	88.5	16.4	72.1	4.80667	15	0.914634	1.4
Exotics	0202	21	2	4	2	B	17	1	Y							1.4
Exotics	0202	21	2	4	2	B	17	2	Y							1.4
Winter fodder	0197	21	2	4	2	B	18	1	N	64.97	22.44	42.53	1.51893	28	1.24777	1.4
Winter fodder	0197	21	2	4	2	B	18	2	Y							1.4
Exotics	0224	21	2	4	2	B	19	1	N	59.52	16.22	43.3	1.88261	23	1.418	1.4
Exotics	0224	21	2	4	2	B	19	2	N	30.14	14.95	15.19	0.562593	27	1.80602	1.4
Exotics	0208	21	2	4	2	B	20	1	N	36.3	17.35	18.95	0.997368	19	1.0951	1.4
Exotics	0208	21	2	4	2	B	20	2	Y							1.4
Exotics	0211	21	2	4	2	B	21	1	N	26.67	13.72	12.95	0.6475	20	1.45773	1.4
Exotics	0211	21	2	4	2	B	21	2	N	34.61	15.99	18.62	1.43231	13	0.813008	1.4
Exotics	0212	21	2	4	2	C	22	1	N	46.27	19	27.27	1.43526	19	1	1.4
Exotics	0212	21	2	4	2	C	22	2	Y							1.4
Exotics	0214	21	2	4	2	C	27	1	N	77.77	19.48	58.29	2.3316	25	1.28337	1.4
Exotics	0214	21	2	4	2	C	27	2	Y							1.4
Exotics	0210	21	2	4	2	C	28	1	Y							1.4
Exotics	0210	21	2	4	2	C	28	2	Y							1.4
Exotics	0217	21	2	4	2	C	29	1	N	11.67	4.02	7.65	0.765	10	2.48756	1.4
Exotics	0217	21	2	4	2	C	29	2	N	12.68	5.97	6.71	0.479286	14	2.34506	1.4
Winter fodder	0196	21	2	4	2	C	30	1	N	57.36	16.09	41.27	4.127	10	0.621504	1.4
Winter fodder	0196	21	2	4	2	C	30	2	Y							1.4
Exotics	0221	21	2	4	2	C	32	1	N	34.9	16.94	17.96	0.945263	19	1.12161	1.4
Exotics	0221	21	2	4	2	C	32	2	Y							1.4
Exotics	0208	21	2	4	3	A	1	1	N	89.47	19.95	69.52	2.39724	29	1.45363	1.4
Exotics	0208	21	2	4	3	A	1	2	N	43.37	8.67	34.7	3.47	10	1.1534	1.4
Exotics	0203	21	2	4	3	A	4	1	N	48.36	13.38	34.98	2.18625	16	1.19581	1.4
Exotics	0203	21	2	4	3	A	4	2	N	62.05	17.77	44.28	1.70308	26	1.46314	1.4
Exotics	0217	21	2	4	3	A	6	1	N	16.54	8.2	8.34	0.490588	17	2.07317	1.4
Exotics	0217	21	2	4	3	A	6	2	N	13.78	6.63	7.15	0.595833	12	1.80995	1.4
Winter fodder	0200	21	2	4	3	A	7	1	N	50.92	19.85	31.07	0.913824	34	1.71285	1.4
Winter fodder	0200	21	2	4	3	A	7	2	N	21.32	12.17	9.15	1.30714	7	0.575185	1.4
Exotics	0221	21	2	4	3	A	8	1	N	22.15	12.55	9.6	0.384	25	1.99203	1.4
Exotics	0221	21	2	4	3	A	8	2	N	30.05	14.27	15.78	0.404615	39	2.73301	1.4
Semiwinter OSR	0231	21	2	4	3	A	9	1	N	68.77	15	53.77	3.16294	17	1.13333	1.4
Semiwinter OSR	0231	21	2	4	3	A	9	2	N	46.62	14.59	32.03	1.6015	20	1.3708	1.4
Exotics	0202	21	2	4	3	A	11	1	Y							1.4
Exotics	0202	21	2	4	3	A	11	2	Y							1.4
Winter fodder	0199	21	2	4	3	B	13	1	Y							1.4
Winter fodder	0199	21	2	4	3	B	13	2	Y							1.4
Winter fodder	0194	21	2	4	3	B	14	1	Y							1.4
Winter fodder	0194	21	2	4	3	B	14	2	Y							1.4
Winter fodder	0197	21	2	4	3	B	17	1	N	54.45	21.58	32.87	1.93353	17	0.787766	1.4
Winter fodder	0197	21	2	4	3	B	17	2	N	102.26	26.22	76.04	2.8163	27	1.02975	1.4
Exotics	0212	21	2	4	3	B	19	1	N	66.87	23.22	43.65	1.67885	26	1.11972	1.4
Exotics	0212	21	2	4	3	B	19	2	Y							1.4
Exotics	0209	21	2	4	3	B	20	1	N	19.7	11.44	8.26	0.750909	11	0.961538	1.4
Exotics	0209	21	2	4	3	B	20	2	N	23.05	9.98	13.07	0.768824	17	1.70341	1.4
Winter fodder	0195	21	2	4	3	B	21	1	N	56.02	24.29	31.73	1.17519	27	1.11157	1.4
Winter fodder	0195	21	2	4	3	B	21	2	Y							1.4
Exotics	0213	21	2	4	3	C	22	1	N	28.95	13.92	15.03	0.62625	24	1.72414	1.4
Exotics	0213	21	2	4	3	C	22	2	N	41.79	18.79	23	1.4375	16	0.851517	1.4
Exotics	0224	21	2	4	3	C	23	1	N	51.09	8.58	42.51	3.86455	11	1.28205	1.4
Exotics	0224	21	2	4	3	C	23	2	N	53.14	18.57	34.57	1.57136	22	1.18471	1.4
Winter fodder	0196	21	2	4	3	C	24	1	N	46.34	17.13	29.21	1.94733	15	0.875657	1.4
Winter fodder	0196	21	2	4	3	C	24	2	N	26.36	11.12	15.24	1.905	8	0.719424	1.4
Exotics	0210	21	2	4	3	C	25	1	N	23.23	9.67	13.56	1.13	12	1.24095	1.4
Exotics	0210	21	2	4	3	C	25	2	N	24.17	15.4	8.77	0.584667	15	0.974026	1.4
Exotics	0207	21	2	4	3	C	29	1	N	22.95	13.29	9.66	0.69	14	1.05342	1.4
Exotics	0207	21	2	4	3	C	29	2	N	25.42	15.23	10.19	0.783846	13	0.853578	1.4
Exotics	0214	21	2	4	3	C	30	1	N	56.56	21.14	35.42	1.771	20	0.946074	1.4
Exotics	0214	21	2	4	3	C	30	2	Y							1.4
Exotics	0219	21	2	4	3	C	31	1	N	34.23	16.78	17.45	1.745	10	0.595948	1.4
Exotics	0219	21	2	4	3	C	31	2	Y							1.4
Exotics	0211	21	2	4	3	C	32	1	N	34.86	14.85	20.01	0.952857	21	1.41414	1.4
Exotics	0211	21	2	4	3	C	32	2	N	48.24	19.66	28.58	1.1432	25	1.27162	1.4
Spring OSR	0239	22	2	2	2	B	13	1	N	48.25	17.87	30.38	2.02533	15	0.839396	1.4
Spring OSR	0239	22	2	2	2	B	13	2	Y							1.4
Spring OSR	0238	22	2	2	2	C	23	1	N	35.12	11.99	23.13	0.856667	27	2.25188	1.4
Spring OSR	0238	22	2	2	2	C	23	2	Y							1.4
Spring OSR	0238	22	2	2	3	A	9	1	N	23.07	9.5	13.57	0.59	23	2.42105	1.4
Spring OSR	0238	22	2	2	3	A	9	2	N	13.12	6.15	6.97	0.435625	16	2.60163	1.4
Spring OSR	0239	22	2	2	3	C	28	1	Y							1.4
Spring OSR	0239	22	2	2	3	C	28	2	Y							1.4
Spring OSR	0239	22	2	3	1	B	15	1	Y							1.4
Spring OSR	0239	22	2	3	1	B	15	2	N	36.72	11.56	25.16	2.09667	12	1.03806	1.4
Spring OSR	0238	22	2	3	1	C	29	1	N	31.76	2.88	28.88	2.888	10	3.47222	1.4
Spring OSR	0238	22	2	3	1	C	29	2	Y							1.4
Spring OSR	0238	22	2	3	2	A	9	1	N	37.04	15.27	21.77	0.7775	28	1.83366	1.4
Spring OSR	0238	22	2	3	2	A	9	2	N	18.42	6.31	12.11	0.672778	18	2.85261	1.4
Spring OSR	0239	22	2	3	2	B	21	1	Y							1.4
Spring OSR	0239	22	2	3	2	B	21	2	Y							1.4
Spring OSR	0250	22	2	3	3	A	2	1	N	48.29	18.09	30.2	1.208	25	1.38198	1.4
Spring OSR	0250	22	2	3	3	A	2	2	N	68.24	17.83	50.41	2.40048	21	1.17779	1.4
Spring OSR	0265	22	2	3	3	A	6	1	Y							1.4
Spring OSR	0265	22	2	3	3	A	6	2	N	33.95	11.42	22.53	1.73308	13	1.13835	1.4
Spring OSR	0257	22	2	3	3	A	8	1	N	41.75	17.79	23.96	0.74875	32	1.79876	1.4
Spring OSR	0257	22	2	3	3	A	8	2	Y							1.4
Spring OSR	0268	22	2	3	3	A	9	1	N	19.14	10.92	8.22	0.373636	22	2.01465	1.4
Spring OSR	0268	22	2	3	3	A	9	2	N	27.3	12.1	15.2	0.524138	29	2.39669	1.4
Spring OSR	0263	22	2	3	3	A	10	1	Y							1.4
Spring OSR	0263	22	2	3	3	A	10	2	N	47.25	17.9	29.35	1.33409	22	1.22905	1.4
Spring OSR	0256	22	2	3	3	B	12	1	N	48.2	18.46	29.74	1.29304	23	1.24594	1.4
Spring OSR	0256	22	2	3	3	B	12	2	N	16.97	7.9	9.07	1.00778	9	1.13924	1.4
Spring OSR	0253	22	2	3	3	B	13	1	N	45.13	18.42	26.71	1.0684	25	1.35722	1.4
Spring OSR	0253	22	2	3	3	B	13	2	N	55.62	20.14	35.48	1.774	20	0.993049	1.4
Spring OSR	0270	22	2	3	3	B	14	1	N	29.05	13.15	15.9	1.22308	13	0.988593	1.4
Spring OSR	0270	22	2	3	3	B	14	2	Y							1.4
Spring OSR	0251	22	2	3	3	C	26	1	N	46.86	15.38	31.48	1.31167	24	1.56047	1.4
Spring OSR	0251	22	2	3	3	C	26	2	Y							1.4
Spring OSR	0269	22	2	3	3	C	30	1	N	14.41	8.9	5.51	0.250455	22	2.47191	1.4
Spring OSR	0269	22	2	3	3	C	30	2	N	32.24	4.8	27.44	1.96	14	2.91667	1.4
Spring OSR	0241	22	2	4	1	A	2	1	N	40.79	17.2	23.59	1.07227	22	1.27907	1.4
Spring OSR	0241	22	2	4	1	A	2	2	N	26.34	10.02	16.32	1.632	10	0.998004	1.4
Spring OSR	0240	22	2	4	1	A	3	1	N	44.18	14.34	29.84	1.75529	17	1.1855	1.4
Spring OSR	0240	22	2	4	1	A	3	2	N	74.21	18.91	55.3	2.63333	21	1.11052	1.4
Spring OSR	0270	22	2	4	1	A	4	1	N	74.58	21.89	52.69	2.6345	20	0.913659	1.4
Spring OSR	0270	22	2	4	1	A	4	2	N	33.67	14.39	19.28	1.205	16	1.11188	1.4
Spring OSR	0244	22	2	4	1	A	5	1	N	50.23	14.56	35.67	1.48625	24	1.64835	1.4
Spring OSR	0244	22	2	4	1	A	5	2	N	83.37	22.79	60.58	1.68278	36	1.57964	1.4
Spring OSR	0264	22	2	4	1	A	6	1	Y							1.4
Spring OSR	0264	22	2	4	1	A	6	2	Y							1.4
Spring OSR	0262	22	2	4	1	A	8	1	N	53.45	21.12	32.33	1.34708	24	1.13636	1.4
Spring OSR	0262	22	2	4	1	A	8	2	N	77.72	29.14	48.58	1.51812	32	1.09815	1.4
Spring OSR	0268	22	2	4	1	A	9	1	N	53.21	15.83	37.38	3.115	12	0.758054	1.4
Spring OSR	0268	22	2	4	1	A	9	2	N	23.89	10.89	13	0.448276	29	2.66299	1.4
Spring OSR	0269	22	2	4	1	A	10	1	N	23.98	13.56	10.42	0.4168	25	1.84366	1.4
Spring OSR	0269	22	2	4	1	A	10	2	Y							1.4
Spring OSR	0256	22	2	4	1	A	11	1	N	34.05	14.01	20.04	0.691034	29	2.06995	1.4
Spring OSR	0256	22	2	4	1	A	11	2	N	36.05	17.21	18.84	0.897143	21	1.22022	1.4
Spring OSR	0250	22	2	4	1	B	12	1	N	48.63	20.47	28.16	1.34095	21	1.02589	1.4
Spring OSR	0250	22	2	4	1	B	12	2	N	61.76	21.68	40.08	1.6032	25	1.15314	1.4
Spring OSR	0263	22	2	4	1	B	16	1	N	64.68	18.14	46.54	1.8616	25	1.37817	1.4
Spring OSR	0263	22	2	4	1	B	16	2	Y							1.4
Spring OSR	0253	22	2	4	1	B	21	1	N	52.64	13.54	39.1	2.60667	15	1.10783	1.4
Spring OSR	0253	22	2	4	1	B	21	2	Y							1.4
Spring OSR	0265	22	2	4	1	C	23	1	Y							1.4
Spring OSR	0265	22	2	4	1	C	23	2	N	40.45	13.46	26.99	1.42053	19	1.41159	1.4
Spring OSR	0252	22	2	4	1	C	25	1	N	60.77	21.08	39.69	1.36862	29	1.37571	1.4
Spring OSR	0252	22	2	4	1	C	25	2	N	40.25	15.84	24.41	1.28474	19	1.19949	1.4
Spring OSR	0251	22	2	4	1	C	27	1	Y							1.4
Spring OSR	0251	22	2	4	1	C	27	2	Y							1.4
Spring OSR	0259	22	2	4	1	C	28	1	Y							1.4
Spring OSR	0259	22	2	4	1	C	28	2	N	104.25	18.15	86.1	2.39167	36	1.98347	1.4
Spring OSR	0257	22	2	4	1	C	31	1	N	44.93	14.24	30.69	1.80529	17	1.19382	1.4
Spring OSR	0257	22	2	4	1	C	31	2	N	41.82	16.56	25.26	0.971538	26	1.57005	1.4
Spring OSR	0244	22	2	4	2	A	1	1	N	50.2	16.44	33.76	1.77684	19	1.15572	1.4
Spring OSR	0244	22	2	4	2	A	1	2	Y							1.4
Spring OSR	0253	22	2	4	2	A	2	1	N	48.51	17.19	31.32	1.42364	22	1.27981	1.4
Spring OSR	0253	22	2	4	2	A	2	2	N	54.35	20.5	33.85	1.78158	19	0.926829	1.4
Spring OSR	0269	22	2	4	2	A	3	1	N	67.65	24.35	43.3	1.54643	28	1.1499	1.4
Spring OSR	0269	22	2	4	2	A	3	2	N	25.45	12.95	12.5	0.378788	33	2.54826	1.4
Spring OSR	0265	22	2	4	2	A	4	1	N	38.59	19.79	18.8	0.989474	19	0.960081	1.4
Spring OSR	0265	22	2	4	2	A	4	2	Y							1.4
Spring OSR	0251	22	2	4	2	A	6	1	N	29.08	12.6	16.48	1.37333	12	0.952381	1.4
Spring OSR	0251	22	2	4	2	A	6	2	N	59.09	10.09	49	3.0625	16	1.58573	1.4
Spring OSR	0257	22	2	4	2	A	7	1	Y							1.4
Spring OSR	0257	22	2	4	2	A	7	2	Y							1.4
Spring OSR	0259	22	2	4	2	B	12	1	N	56.75	19.55	37.2	1.488	25	1.27877	1.4
Spring OSR	0259	22	2	4	2	B	12	2	Y							1.4
Spring OSR	0260	22	2	4	2	B	15	1	Y							1.4
Spring OSR	0260	22	2	4	2	B	15	2	N	41.49	7.37	34.12	2.00706	17	2.30665	1.4
Spring OSR	0263	22	2	4	2	B	16	1	N	31.79	12.39	19.4	0.843478	23	1.85634	1.4
Spring OSR	0263	22	2	4	2	B	16	2	Y							1.4
Spring OSR	0256	22	2	4	2	B	17	1	N	31.56	12.88	18.68	1.1675	16	1.24224	1.4
Spring OSR	0256	22	2	4	2	B	17	2	N	43.01	16.4	26.61	1.40053	19	1.15854	1.4
Spring OSR	0250	22	2	4	2	B	19	1	Y							1.4
Spring OSR	0250	22	2	4	2	B	19	2	N	60.82	21.56	39.26	1.45407	27	1.25232	1.4
Spring OSR	0252	22	2	4	2	B	20	1	N	61.11	20.48	40.63	1.23121	33	1.61133	1.4
Spring OSR	0252	22	2	4	2	B	20	2	N	69.17	21.31	47.86	1.1965	40	1.87705	1.4
Spring OSR	0262	22	2	4	2	C	22	1	Y							1.4
Spring OSR	0262	22	2	4	2	C	22	2	N	33.06	16.45	16.61	0.692083	24	1.45897	1.4
Spring OSR	0241	22	2	4	2	C	24	1	N	46.02	11.29	34.73	1.65381	21	1.86005	1.4
Spring OSR	0241	22	2	4	2	C	24	2	N	58.67	19.7	38.97	1.77136	22	1.11675	1.4
Spring OSR	0264	22	2	4	2	C	25	1	Y							1.4
Spring OSR	0264	22	2	4	2	C	25	2	Y							1.4
Spring OSR	0268	22	2	4	2	C	27	1	N	18.18	10.63	7.55	0.419444	18	1.69332	1.4
Spring OSR	0268	22	2	4	2	C	27	2	N	53.44	19.83	33.61	1.24481	27	1.36157	1.4
Semiwinter OSR	0236	22	2	4	2	C	28	1	N	51.19	15.27	35.92	1.49667	24	1.57171	1.4
Semiwinter OSR	0236	22	2	4	2	C	28	2	N	38.52	17.76	20.76	0.8304	25	1.40766	1.4
Spring OSR	0240	22	2	4	2	C	30	1	N	61.75	16.78	44.97	2.2485	20	1.1919	1.4
Spring OSR	0240	22	2	4	2	C	30	2	N	35.17	14.38	20.79	1.386	15	1.04312	1.4
Spring OSR	0270	22	2	4	2	C	32	1	Y							1.4
Spring OSR	0270	22	2	4	2	C	32	2	Y							1.4
Spring OSR	0241	22	2	4	3	A	1	1	N	86.11	17.93	68.18	3.09909	22	1.22699	1.4
Spring OSR	0241	22	2	4	3	A	1	2	N	72.59	18.14	54.45	2.26875	24	1.32304	1.4
Spring OSR	0250	22	2	4	3	A	2	1	N	72.63	20.62	52.01	2.6005	20	0.969932	1.4
Spring OSR	0250	22	2	4	3	A	2	2	N	57.61	19.11	38.5	1.83333	21	1.0989	1.4
Spring OSR	0262	22	2	4	3	A	5	1	N	88.33	20.15	68.18	3.58842	19	0.942928	1.4
Spring OSR	0262	22	2	4	3	A	5	2	N	49.28	12.86	36.42	2.02333	18	1.39969	1.4
Spring OSR	0253	22	2	4	3	A	8	1	N	53.03	22.52	30.51	1.60579	19	0.843694	1.4
Spring OSR	0253	22	2	4	3	A	8	2	Y							1.4
Spring OSR	0244	22	2	4	3	A	9	1	Y							1.4
Spring OSR	0244	22	2	4	3	A	9	2	N	72.28	14.6	57.68	3.39294	17	1.16438	1.4
Spring OSR	0270	22	2	4	3	A	10	1	Y							1.4
Spring OSR	0270	22	2	4	3	A	10	2	Y							1.4
Spring OSR	0269	22	2	4	3	A	11	1	N	18.67	11.55	7.12	0.309565	23	1.99134	1.4
Spring OSR	0269	22	2	4	3	A	11	2	N	28.33	14.24	14.09	0.521852	27	1.89607	1.4
Spring OSR	0252	22	2	4	3	B	14	1	N	26.83	12.82	14.01	1.1675	12	0.936037	1.4
Spring OSR	0252	22	2	4	3	B	14	2	N	45.75	17.39	28.36	1.49263	19	1.09258	1.4
Spring OSR	0268	22	2	4	3	B	16	1	N	20.56	11.2	9.36	0.468	20	1.78571	1.4
Spring OSR	0268	22	2	4	3	B	16	2	N	28.79	13.16	15.63	0.744286	21	1.59574	1.4
Spring OSR	0264	22	2	4	3	B	17	1	Y							1.4
Spring OSR	0264	22	2	4	3	B	17	2	N	26.89	12.67	14.22	0.836471	17	1.34175	1.4
Spring OSR	0263	22	2	4	3	B	18	1	N	38.71	13.2	25.51	1.96231	13	0.984848	1.4
Spring OSR	0263	22	2	4	3	B	18	2	N	46.56	18.32	28.24	1.08615	26	1.41921	1.4
Spring OSR	0265	22	2	4	3	B	19	1	N	41.01	16.39	24.62	1.53875	16	0.976205	1.4
Spring OSR	0265	22	2	4	3	B	19	2	Y							1.4
Spring OSR	0259	22	2	4	3	C	22	1	N	74.5	21.46	53.04	2.04	26	1.21156	1.4
Spring OSR	0259	22	2	4	3	C	22	2	Y							1.4
Spring OSR	0256	22	2	4	3	C	24	1	N	59.15	13.94	45.21	2.37947	19	1.36298	1.4
Spring OSR	0256	22	2	4	3	C	24	2	Y							1.4
Spring OSR	0240	22	2	4	3	C	25	1	N	31.8	4.33	27.47	1.44579	19	4.38799	1.4
Spring OSR	0240	22	2	4	3	C	25	2	N	30.53	15.48	15.05	0.654348	23	1.48579	1.4
Spring OSR	0251	22	2	4	3	C	28	1	N	38.18	9.07	29.11	1.53211	19	2.09482	1.4
Spring OSR	0251	22	2	4	3	C	28	2	N	55.13	16.78	38.35	1.66739	23	1.37068	1.4
Semiwinter OSR	0236	22	2	4	3	C	29	1	N	65.01	18.66	46.35	2.01522	23	1.23258	1.4
Semiwinter OSR	0236	22	2	4	3	C	29	2	N	41.82	13.73	28.09	1.47842	19	1.38383	1.4
Spring OSR	0257	22	2	4	3	C	30	1	N	47.28	15.53	31.75	0.992188	32	2.06053	1.4
Spring OSR	0257	22	2	4	3	C	30	2	N	58.76	13.14	45.62	1.98348	23	1.75038	1.4
Spring OSR	0260	22	2	4	3	C	32	1	Y							1.4
Spring OSR	0260	22	2	4	3	C	32	2	N	64.2	17	47.2	1.888	25	1.47059	1.4
Spring OSR	0300	23	2	3	3	A	2	1	N	74.69	12.46	62.23	5.18583	12	0.963082	1.4
Spring OSR	0300	23	2	3	3	A	2	2	N	55.65	18.77	36.88	2.16941	17	0.905701	1.4
Spring OSR	0277	23	2	3	3	A	3	1	N	16.93	6.14	10.79	2.158	5	0.814332	1.4
Spring OSR	0277	23	2	3	3	A	3	2	N	44.41	11.72	32.69	1.92294	17	1.45051	1.4
Spring OSR	0286	23	2	3	3	A	4	1	N	69.81	17.41	52.4	2.38182	22	1.26364	1.4
Spring OSR	0286	23	2	3	3	A	4	2	N	47.82	15.19	32.63	2.33071	14	0.921659	1.4
Spring OSR	0289	23	2	3	3	A	5	1	N	50.26	18.44	31.82	1.98875	16	0.867679	1.4
Spring OSR	0289	23	2	3	3	A	5	2	Y							1.4
Spring OSR	0283	23	2	3	3	A	7	1	N	68.51	21.16	47.35	1.97292	24	1.13422	1.4
Spring OSR	0283	23	2	3	3	A	7	2	N	45.03	15.44	29.59	1.09593	27	1.7487	1.4
Spring OSR	0308	23	2	3	3	A	9	1	N	51.41	15.61	35.8	1.70476	21	1.34529	1.4
Spring OSR	0308	23	2	3	3	A	9	2	N	63.65	16.51	47.14	1.57133	30	1.81708	1.4
Spring OSR	0284	23	2	3	3	A	11	1	Y							1.4
Spring OSR	0284	23	2	3	3	A	11	2	N	42.75	13.85	28.9	1.7	17	1.22744	1.4
Spring OSR	0276	23	2	3	3	B	14	1	N	48.83	21.51	27.32	1.18783	23	1.06927	1.4
Spring OSR	0276	23	2	3	3	B	14	2	N	58.3	20.86	37.44	1.33714	28	1.34228	1.4
Spring OSR	0280	23	2	3	3	B	15	1	N	81.25	24.91	56.34	1.878	30	1.20434	1.4
Spring OSR	0280	23	2	3	3	B	15	2	N	64.36	12.2	52.16	4.34667	12	0.983607	1.4
Spring OSR	0302	23	2	3	3	B	16	1	Y							1.4
Spring OSR	0302	23	2	3	3	B	16	2	Y							1.4
Spring OSR	0312	23	2	3	3	B	17	1	N	25.53	15.03	10.5	2.625	4	0.266134	1.4
Spring OSR	0312	23	2	3	3	B	17	2	N	43.32	22.04	21.28	1.93455	11	0.499093	1.4
Spring OSR	0299	23	2	3	3	B	19	1	N	64.14	22.49	41.65	1.666	25	1.11161	1.4
Spring OSR	0299	23	2	3	3	B	19	2	Y							1.4
Spring OSR	0301	23	2	3	3	B	20	1	N	61.05	17.39	43.66	2.42556	18	1.03508	1.4
Spring OSR	0301	23	2	3	3	B	20	2	N	72.74	17.7	55.04	2.752	20	1.12994	1.4
Spring OSR	0290	23	2	3	3	C	25	1	N	101.49	19.49	82	3.72727	22	1.12878	1.4
Spring OSR	0290	23	2	3	3	C	25	2	N	70.6	16.59	54.01	1.68781	32	1.92887	1.4
Spring OSR	0275	23	2	3	3	C	27	1	N	35.33	16.27	19.06	1.12118	17	1.04487	1.4
Spring OSR	0275	23	2	3	3	C	27	2	N	33.96	17.76	16.2	1.08	15	0.844595	1.4
Spring OSR	0305	23	2	3	3	C	28	1	N	56.8	22.32	34.48	1.18897	29	1.29928	1.4
Spring OSR	0305	23	2	3	3	C	28	2	Y							1.4
Spring OSR	0274	23	2	3	3	C	29	1	N	64.33	22.06	42.27	1.62577	26	1.1786	1.4
Spring OSR	0274	23	2	3	3	C	29	2	N	32.05	17.1	14.95	0.996667	15	0.877193	1.4
Spring OSR	0273	23	2	3	3	C	31	1	N	41.9	13.58	28.32	1.28727	22	1.62003	1.4
Spring OSR	0273	23	2	3	3	C	31	2	N	55.22	15.74	39.48	1.46222	27	1.71537	1.4
Spring OSR	0281	23	2	3	3	C	32	1	N	81.45	21.07	60.38	2.4152	25	1.18652	1.4
Spring OSR	0281	23	2	3	3	C	32	2	Y							1.4
Spring OSR	0289	23	2	4	1	A	1	1	N	25.39	12.08	13.31	0.782941	17	1.40728	1.4
Spring OSR	0289	23	2	4	1	A	1	2	Y							1.4
Spring OSR	0307	23	2	4	1	A	3	1	Y							1.4
Spring OSR	0307	23	2	4	1	A	3	2	N	36.4	15.07	21.33	1.12263	19	1.26078	1.4
Spring OSR	0274	23	2	4	1	A	4	1	N	52.9	5.38	47.52	3.96	12	2.23048	1.4
Spring OSR	0274	23	2	4	1	A	4	2	N	39.3	16.94	22.36	1.49067	15	0.885478	1.4
Spring OSR	0309	23	2	4	1	A	5	1	N	82.9	22.6	60.3	1.62973	37	1.63717	1.4
Spring OSR	0309	23	2	4	1	A	5	2	Y							1.4
Spring OSR	0277	23	2	4	1	A	6	1	N	24.07	10.89	13.18	1.09833	12	1.10193	1.4
Spring OSR	0277	23	2	4	1	A	6	2	N	40.02	13.68	26.34	1.64625	16	1.16959	1.4
Spring OSR	0273	23	2	4	1	A	11	1	N	46.33	15.23	31.1	1.29583	24	1.57584	1.4
Spring OSR	0273	23	2	4	1	A	11	2	N	36.52	4.85	31.67	2.63917	12	2.47423	1.4
Spring OSR	0292	23	2	4	1	B	12	1	N	68.45	20.74	47.71	1.70393	28	1.35005	1.4
Spring OSR	0292	23	2	4	1	B	12	2	Y							1.4
Spring OSR	0308	23	2	4	1	B	13	1	N	54.63	15.23	39.4	2.31765	17	1.11622	1.4
Spring OSR	0308	23	2	4	1	B	13	2	N	49.28	16.59	32.69	1.55667	21	1.26582	1.4
Spring OSR	0281	23	2	4	1	B	14	1	N	62.99	20.99	42	2	21	1.00048	1.4
Spring OSR	0281	23	2	4	1	B	14	2	N	22.3	13.78	8.52	1.42	6	0.435414	1.4
Spring OSR	0286	23	2	4	1	B	16	1	N	39.5	15.43	24.07	1.26684	19	1.23137	1.4
Spring OSR	0286	23	2	4	1	B	16	2	N	48.88	19.77	29.11	1.21292	24	1.21396	1.4
Spring OSR	0288	23	2	4	1	B	17	1	N	20.01	11.46	8.55	0.610714	14	1.22164	1.4
Spring OSR	0288	23	2	4	1	B	17	2	N	54.31	13.26	41.05	3.15769	13	0.980392	1.4
Spring OSR	0306	23	2	4	1	B	18	1	N	40.18	15.31	24.87	1.46294	17	1.11039	1.4
Spring OSR	0306	23	2	4	1	B	18	2	N	49.22	13.95	35.27	1.95944	18	1.29032	1.4
Spring OSR	0280	23	2	4	1	B	19	1	N	38.19	15.91	22.28	1.85667	12	0.754243	1.4
Spring OSR	0280	23	2	4	1	B	19	2	Y							1.4
Spring OSR	0275	23	2	4	1	B	20	1	N	28.61	11.4	17.21	1.56455	11	0.964912	1.4
Spring OSR	0275	23	2	4	1	B	20	2	N	25.75	10.26	15.49	1.72111	9	0.877193	1.4
Spring OSR	0285	23	2	4	1	B	21	1	N	41.09	15.67	25.42	2.31091	11	0.701978	1.4
Spring OSR	0285	23	2	4	1	B	21	2	N	33.81	18.14	15.67	0.824737	19	1.04741	1.4
Spring OSR	0302	23	2	4	1	C	22	1	N	55.71	16.51	39.2	2.8	14	0.847971	1.4
Spring OSR	0302	23	2	4	1	C	22	2	Y							1.4
Spring OSR	0312	23	2	4	1	C	23	1	N	11.62	8.33	3.29	0.219333	15	1.80072	1.4
Spring OSR	0312	23	2	4	1	C	23	2	Y							1.4
Spring OSR	0284	23	2	4	1	C	24	1	N	35.13	12.1	23.03	1.21211	19	1.57025	1.4
Spring OSR	0284	23	2	4	1	C	24	2	N	51.14	12.55	38.59	2.14389	18	1.43426	1.4
Spring OSR	0299	23	2	4	1	C	25	1	N	59.59	22.18	37.41	2.33812	16	0.721371	1.4
Spring OSR	0299	23	2	4	1	C	25	2	N	72.24	23.19	49.05	1.635	30	1.29366	1.4
Spring OSR	0276	23	2	4	1	C	27	1	N	45.88	20.92	24.96	1.31368	19	0.908222	1.4
Spring OSR	0276	23	2	4	1	C	27	2	N	48.98	21.19	27.79	1.15792	24	1.13261	1.4
Spring OSR	0301	23	2	4	1	C	28	1	N	63.9	18.98	44.92	2.04182	22	1.15911	1.4
Spring OSR	0301	23	2	4	1	C	28	2	N	105.4	15.12	90.28	5.6425	16	1.0582	1.4
Spring OSR	0283	23	2	4	1	C	29	1	N	50.06	20.52	29.54	4.22	7	0.341131	1.4
Spring OSR	0283	23	2	4	1	C	29	2	N	31.54	21.38	10.16	0.725714	14	0.654818	1.4
Spring OSR	0290	23	2	4	1	C	30	1	N	32.64	14.22	18.42	0.969474	19	1.33615	1.4
Spring OSR	0290	23	2	4	1	C	30	2	N	45.25	15.06	30.19	2.32231	13	0.863214	1.4
Spring OSR	0300	23	2	4	1	C	31	1	N	42.14	16	26.14	1.74267	15	0.9375	1.4
Spring OSR	0300	23	2	4	1	C	31	2	N	62.58	16.6	45.98	2.299	20	1.20482	1.4
Spring OSR	0305	23	2	4	1	C	32	1	N	59.1	18.95	40.15	1.21667	33	1.74142	1.4
Spring OSR	0305	23	2	4	1	C	32	2	N	51.14	14.54	36.6	1.40769	26	1.78817	1.4
Spring OSR	0276	23	2	4	2	A	1	1	Y							1.4
Spring OSR	0276	23	2	4	2	A	1	2	Y							1.4
Spring OSR	0309	23	2	4	2	A	2	1	N	58.69	16.21	42.48	2.655	16	0.987045	1.4
Spring OSR	0309	23	2	4	2	A	2	2	Y							1.4
Spring OSR	0292	23	2	4	2	A	3	1	N	88.3	22.12	66.18	2.87739	23	1.03978	1.4
Spring OSR	0292	23	2	4	2	A	3	2	N	61.39	19.2	42.19	1.75792	24	1.25	1.4
Spring OSR	0285	23	2	4	2	A	6	1	N	43.56	20.27	23.29	1.45562	16	0.789344	1.4
Spring OSR	0285	23	2	4	2	A	6	2	N	37.37	18.33	19.04	1.26933	15	0.818331	1.4
Spring OSR	0306	23	2	4	2	A	8	1	Y							1.4
Spring OSR	0306	23	2	4	2	A	8	2	N	60.99	18.66	42.33	1.62808	26	1.39335	1.4
Spring OSR	0288	23	2	4	2	A	9	1	N	125.14	12.28	112.86	11.286	10	0.814332	1.4
Spring OSR	0288	23	2	4	2	A	9	2	N	29.91	13.44	16.47	1.26692	13	0.967262	1.4
Spring OSR	0299	23	2	4	2	A	10	1	N	80.56	20.64	59.92	2.30462	26	1.25969	1.4
Spring OSR	0299	23	2	4	2	A	10	2	N	53.5	16.47	37.03	1.8515	20	1.21433	1.4
Spring OSR	0284	23	2	4	2	A	11	1	N	53.04	17.51	35.53	1.18433	30	1.71331	1.4
Spring OSR	0284	23	2	4	2	A	11	2	N	58.98	18.68	40.3	1.67917	24	1.2848	1.4
Spring OSR	0286	23	2	4	2	B	12	1	N	37.79	15.72	22.07	0.919583	24	1.52672	1.4
Spring OSR	0286	23	2	4	2	B	12	2	N	44.86	17.1	27.76	1.85067	15	0.877193	1.4
Spring OSR	0307	23	2	4	2	B	13	1	N	82.89	14.96	67.93	3.08773	22	1.47059	1.4
Spring OSR	0307	23	2	4	2	B	13	2	N	54.81	19.35	35.46	1.86632	19	0.981912	1.4
Spring OSR	0274	23	2	4	2	B	16	1	N	45.83	17.69	28.14	1.75875	16	0.904466	1.4
Spring OSR	0274	23	2	4	2	B	16	2	N	38.95	13.77	25.18	1.48118	17	1.23457	1.4
Spring OSR	0289	23	2	4	2	B	17	1	N	44.57	13.25	31.32	1.84235	17	1.28302	1.4
Spring OSR	0289	23	2	4	2	B	17	2	N	37.35	18.13	19.22	1.01158	19	1.04799	1.4
Spring OSR	0277	23	2	4	2	B	19	1	N	58.19	12	46.19	3.55308	13	1.08333	1.4
Spring OSR	0277	23	2	4	2	B	19	2	N	48.01	14.17	33.84	2.256	15	1.05857	1.4
Spring OSR	0301	23	2	4	2	B	20	1	N	57.8	19.75	38.05	1.46346	26	1.31646	1.4
Spring OSR	0301	23	2	4	2	B	20	2	N	39.46	11.88	27.58	2.50727	11	0.925926	1.4
Spring OSR	0305	23	2	4	2	C	22	1	N	34.93	13.76	21.17	1.92455	11	0.799419	1.4
Spring OSR	0305	23	2	4	2	C	22	2	N	63.23	20.98	42.25	1.50893	28	1.3346	1.4
Spring OSR	0290	23	2	4	2	C	23	1	N	52.32	16.72	35.6	1.36923	26	1.55502	1.4
Spring OSR	0290	23	2	4	2	C	23	2	N	68.87	17.68	51.19	1.76517	29	1.64027	1.4
Spring OSR	0280	23	2	4	2	C	24	1	N	44.35	16.65	27.7	2.13077	13	0.780781	1.4
Spring OSR	0280	23	2	4	2	C	24	2	N	71.89	24.21	47.68	2.80471	17	0.702189	1.4
Spring OSR	0273	23	2	4	2	C	25	1	N	30.87	11.07	19.8	0.99	20	1.80668	1.4
Spring OSR	0273	23	2	4	2	C	25	2	N	74.06	15.81	58.25	2.24038	26	1.64453	1.4
Spring OSR	0308	23	2	4	2	C	26	1	Y							1.4
Spring OSR	0308	23	2	4	2	C	26	2	N	85.23	20.37	64.86	2.40222	27	1.32548	1.4
Spring OSR	0281	23	2	4	2	C	27	1	N	33.29	12.32	20.97	2.097	10	0.811688	1.4
Spring OSR	0281	23	2	4	2	C	27	2	N	62.97	15.86	47.11	2.3555	20	1.26103	1.4
Spring OSR	0283	23	2	4	2	C	28	1	N	62	25.83	36.17	1.64409	22	0.851723	1.4
Spring OSR	0283	23	2	4	2	C	28	2	N	37.61	22.34	15.27	1.09071	14	0.626679	1.4
Spring OSR	0312	23	2	4	2	C	29	1	N	61.33	18.91	42.42	2.65125	16	0.846113	1.4
Spring OSR	0312	23	2	4	2	C	29	2	N	41.61	15.27	26.34	1.54941	17	1.11329	1.4
Spring OSR	0300	23	2	4	2	C	30	1	N	67.82	19.91	47.91	2.08304	23	1.1552	1.4
Spring OSR	0300	23	2	4	2	C	30	2	N	59.77	18.77	41	2.15789	19	1.01225	1.4
Spring OSR	0275	23	2	4	2	C	31	1	N	46.21	16.56	29.65	1.4825	20	1.20773	1.4
Spring OSR	0275	23	2	4	2	C	31	2	N	38.78	15.45	23.33	1.29611	18	1.16505	1.4
Spring OSR	0302	23	2	4	2	C	32	1	N	28.68	12.63	16.05	1.23462	13	1.0293	1.4
Spring OSR	0302	23	2	4	2	C	32	2	Y							1.4
Spring OSR	0273	23	2	4	3	A	1	1	N	48.81	15.69	33.12	1.656	20	1.2747	1.4
Spring OSR	0273	23	2	4	3	A	1	2	N	74.38	21.65	52.73	1.59788	33	1.52425	1.4
Spring OSR	0284	23	2	4	3	A	2	1	Y							1.4
Spring OSR	0284	23	2	4	3	A	2	2	N	34.37	9.45	24.92	2.26545	11	1.16402	1.4
Spring OSR	0305	23	2	4	3	A	3	1	N	64.09	6.02	58.07	4.83917	12	1.99336	1.4
Spring OSR	0305	23	2	4	3	A	3	2	N	35.03	17.16	17.87	0.776957	23	1.34033	1.4
Spring OSR	0283	23	2	4	3	A	4	1	N	32.45	14.99	17.46	1.24714	14	0.933956	1.4
Spring OSR	0283	23	2	4	3	A	4	2	N	51.28	26.06	25.22	1.80143	14	0.537222	1.4
Spring OSR	0312	23	2	4	3	A	5	1	N	35.19	22.08	13.11	1.45667	9	0.407609	1.4
Spring OSR	0312	23	2	4	3	A	5	2	N	58.57	28.13	30.44	1.38364	22	0.782083	1.4
Spring OSR	0301	23	2	4	3	A	6	1	N	45.21	12.82	32.39	1.47227	22	1.71607	1.4
Spring OSR	0301	23	2	4	3	A	6	2	N	61.67	22.86	38.81	1.9405	20	0.874891	1.4
Spring OSR	0309	23	2	4	3	A	7	1	Y							1.4
Spring OSR	0309	23	2	4	3	A	7	2	N	78.22	19.42	58.8	2.02759	29	1.49331	1.4
Spring OSR	0300	23	2	4	3	A	8	1	N	34.41	13.55	20.86	1.89636	11	0.811808	1.4
Spring OSR	0300	23	2	4	3	A	8	2	Y							1.4
Spring OSR	0306	23	2	4	3	A	9	1	Y							1.4
Spring OSR	0306	23	2	4	3	A	9	2	N	50.68	14.85	35.83	1.70619	21	1.41414	1.4
Spring OSR	0280	23	2	4	3	A	11	1	Y							1.4
Spring OSR	0280	23	2	4	3	A	11	2	N	53.03	20.04	32.99	1.37458	24	1.1976	1.4
Spring OSR	0276	23	2	4	3	B	13	1	N	43.58	18.62	24.96	1.46824	17	0.912997	1.4
Spring OSR	0276	23	2	4	3	B	13	2	N	56.36	23.97	32.39	1.19963	27	1.12641	1.4
Spring OSR	0288	23	2	4	3	B	16	1	N	23.9	11.09	12.81	1.83	7	0.631199	1.4
Spring OSR	0288	23	2	4	3	B	16	2	N	32.66	11.86	20.8	2.6	8	0.674536	1.4
Spring OSR	0286	23	2	4	3	B	17	1	N	49.22	14.8	34.42	3.12909	11	0.743243	1.4
Spring OSR	0286	23	2	4	3	B	17	2	N	63.55	19.33	44.22	2.32737	19	0.982928	1.4
Spring OSR	0290	23	2	4	3	B	18	1	N	40.85	14.24	26.61	2.41909	11	0.772472	1.4
Spring OSR	0290	23	2	4	3	B	18	2	N	59.69	20.07	39.62	1.36621	29	1.44494	1.4
Spring OSR	0274	23	2	4	3	B	19	1	N	102.69	17.13	85.56	6.58154	13	0.758903	1.4
Spring OSR	0274	23	2	4	3	B	19	2	N	47.58	17.62	29.96	1.99733	15	0.851305	1.4
Spring OSR	0289	23	2	4	3	B	21	1	N	51.6	11.01	40.59	2.38765	17	1.54405	1.4
Spring OSR	0289	23	2	4	3	B	21	2	N	42.83	12.38	30.45	2.175	14	1.13086	1.4
Spring OSR	0302	23	2	4	3	C	22	1	Y							1.4
Spring OSR	0302	23	2	4	3	C	22	2	Y							1.4
Spring OSR	0275	23	2	4	3	C	23	1	N	39.19	15.72	23.47	1.38059	17	1.08142	1.4
Spring OSR	0275	23	2	4	3	C	23	2	N	66.47	17.78	48.69	2.4345	20	1.12486	1.4
Spring OSR	0281	23	2	4	3	C	25	1	Y							1.4
Spring OSR	0281	23	2	4	3	C	25	2	N	37.69	13.58	24.11	1.72214	14	1.03093	1.4
Spring OSR	0308	23	2	4	3	C	26	1	N	53.46	16.9	36.56	1.74095	21	1.2426	1.4
Spring OSR	0308	23	2	4	3	C	26	2	N	64.06	18.05	46.01	2.19095	21	1.16343	1.4
Spring OSR	0277	23	2	4	3	C	27	1	Y							1.4
Spring OSR	0277	23	2	4	3	C	27	2	N	39.13	11.5	27.63	1.97357	14	1.21739	1.4
Spring OSR	0299	23	2	4	3	C	28	1	N	39.74	17.2	22.54	1.02455	22	1.27907	1.4
Spring OSR	0299	23	2	4	3	C	28	2	N	74.31	22.44	51.87	2.25522	23	1.02496	1.4
Spring OSR	0285	23	2	4	3	C	30	1	N	34.89	20.28	14.61	0.859412	17	0.838264	1.4
Spring OSR	0285	23	2	4	3	C	30	2	N	20.33	10.7	9.63	0.506842	19	1.7757	1.4
Spring OSR	0292	23	2	4	3	C	31	1	N	62.49	16.81	45.68	2.284	20	1.18977	1.4
Spring OSR	0292	23	2	4	3	C	31	2	N	114.17	19.56	94.61	3.94208	24	1.22699	1.4
Spring OSR	0307	23	2	4	3	C	32	1	N	42.93	16.04	26.89	1.3445	20	1.24688	1.4
Spring OSR	0307	23	2	4	3	C	32	2	N	46.39	14.4	31.99	1.99937	16	1.11111	1.4
Spring OSR	0316	24	2	3	1	C	22	1	Y							1.4
Spring OSR	0316	24	2	3	1	C	22	2	Y							1.4
Spring OSR	0316	24	2	3	2	C	31	1	Y							1.4
Spring OSR	0316	24	2	3	2	C	31	2	Y							1.4
Spring OSR	0329	24	2	3	3	A	10	1	N	55.23	11.23	44	4.88889	9	0.801425	1.4
Spring OSR	0329	24	2	3	3	A	10	2	N	23.19	10.43	12.76	1.41778	9	0.862895	1.4
Spring OSR	0316	24	2	3	3	B	13	1	Y							1.4
Spring OSR	0316	24	2	3	3	B	13	2	Y							1.4
Spring OSR	0320	24	2	4	1	A	1	1	Y							1.4
Spring OSR	0320	24	2	4	1	A	1	2	Y							1.4
Spring OSR	0318	24	2	4	1	A	2	1	N	59.01	13.88	45.13	3.76083	12	0.864553	1.4
Spring OSR	0318	24	2	4	1	A	2	2	N	57.76	21.52	36.24	1.90737	19	0.8829	1.4
Spring OSR	0315	24	2	4	1	A	3	1	N	71.58	16.14	55.44	3.465	16	0.991326	1.4
Spring OSR	0315	24	2	4	1	A	3	2	Y							1.4
Spring OSR	0341	24	2	4	1	A	4	1	N	85.23	19.34	65.89	3.2945	20	1.03413	1.4
Spring OSR	0341	24	2	4	1	A	4	2	N	51.22	16.7	34.52	1.50087	23	1.37725	1.4
Spring OSR	0338	24	2	4	1	A	5	1	Y							1.4
Spring OSR	0338	24	2	4	1	A	5	2	Y							1.4
Spring OSR	0340	24	2	4	1	A	6	1	Y							1.4
Spring OSR	0340	24	2	4	1	A	6	2	Y							1.4
Spring OSR	0344	24	2	4	1	A	7	1	N	45.07	20.15	24.92	1.66133	15	0.744417	1.4
Spring OSR	0344	24	2	4	1	A	7	2	N	65.08	5.33	59.75	4.26786	14	2.62664	1.4
Spring OSR	0347	24	2	4	1	A	8	1	N	23.87	12.04	11.83	0.739375	16	1.3289	1.4
Spring OSR	0347	24	2	4	1	A	8	2	N	28.23	12.12	16.11	1.46455	11	0.907591	1.4
Spring OSR	0314	24	2	4	1	A	9	1	N	69.99	17.81	52.18	2.609	20	1.12296	1.4
Spring OSR	0314	24	2	4	1	A	9	2	Y							1.4
Spring OSR	0326	24	2	4	1	A	10	1	N	32.19	13.94	18.25	1.01389	18	1.29125	1.4
Spring OSR	0326	24	2	4	1	A	10	2	N	27.47	11.74	15.73	0.873889	18	1.53322	1.4
Spring OSR	0317	24	2	4	1	B	13	1	N	53.47	9.27	44.2	4.01818	11	1.18662	1.4
Spring OSR	0317	24	2	4	1	B	13	2	N	48.14	18.44	29.7	1.2913	23	1.24729	1.4
Spring OSR	0335	24	2	4	1	B	14	1	N	99.52	14.83	84.69	5.29312	16	1.07889	1.4
Spring OSR	0335	24	2	4	1	B	14	2	N	31	15.43	15.57	0.707727	22	1.42579	1.4
Spring OSR	0345	24	2	4	1	B	16	1	N	30.95	11.43	19.52	1.30133	15	1.31234	1.4
Spring OSR	0345	24	2	4	1	B	16	2	N	79.08	16.78	62.3	3.27895	19	1.1323	1.4
Spring OSR	0342	24	2	4	1	B	17	1	N	31.49	17.05	14.44	0.962667	15	0.879765	1.4
Spring OSR	0342	24	2	4	1	B	17	2	N	49.58	15.32	34.26	1.63143	21	1.37076	1.4
Spring OSR	0324	24	2	4	1	B	18	1	N	54.1	21.68	32.42	1.621	20	0.922509	1.4
Spring OSR	0324	24	2	4	1	B	18	2	N	62.57	6.83	55.74	2.787	20	2.92826	1.4
Spring OSR	0329	24	2	4	1	B	19	1	Y							1.4
Spring OSR	0329	24	2	4	1	B	19	2	N	43.2	10.05	33.15	3.68333	9	0.895522	1.4
Spring OSR	0325	24	2	4	1	B	20	1	N	70.98	16.39	54.59	3.03278	18	1.09823	1.4
Spring OSR	0325	24	2	4	1	B	20	2	N	46.55	16.83	29.72	1.65111	18	1.06952	1.4
Spring OSR	0316	24	2	4	1	B	21	1	Y							1.4
Spring OSR	0316	24	2	4	1	B	21	2	Y							1.4
Spring OSR	0330	24	2	4	1	C	22	1	N	79.08	18.81	60.27	3.17211	19	1.0101	1.4
Spring OSR	0330	24	2	4	1	C	22	2	N	75.08	18.75	56.33	2.2532	25	1.33333	1.4
Spring OSR	0339	24	2	4	1	C	23	1	N	24.72	11.56	13.16	1.19636	11	0.951557	1.4
Spring OSR	0339	24	2	4	1	C	23	2	N	73.05	20.58	52.47	2.2813	23	1.11759	1.4
Spring OSR	0333	24	2	4	1	C	24	1	N	68.93	11.79	57.14	3.57125	16	1.35708	1.4
Spring OSR	0333	24	2	4	1	C	24	2	N	61.74	15.09	46.65	2.74412	17	1.12657	1.4
Spring OSR	0322	24	2	4	1	C	25	1	N	51.59	16.02	35.57	1.48208	24	1.49813	1.4
Spring OSR	0322	24	2	4	1	C	25	2	N	33.91	17.26	16.65	0.925	18	1.04287	1.4
Spring OSR	0334	24	2	4	1	C	26	1	N	22.39	17.85	4.54	0.412727	11	0.616246	1.4
Spring OSR	0334	24	2	4	1	C	26	2	N	25.32	11.75	13.57	0.753889	18	1.53191	1.4
Spring OSR	0328	24	2	4	1	C	27	1	N	88.15	19.85	68.3	3.10455	22	1.10831	1.4
Spring OSR	0328	24	2	4	1	C	27	2	N	39.44	15.47	23.97	1.9975	12	0.775695	1.4
Spring OSR	0313	24	2	4	1	C	28	1	N	40.1	15.92	24.18	1.209	20	1.25628	1.4
Spring OSR	0313	24	2	4	1	C	28	2	Y							1.4
Spring OSR	0323	24	2	4	1	C	29	1	N	36.28	14.1	22.18	1.30471	17	1.20567	1.4
Spring OSR	0323	24	2	4	1	C	29	2	Y							1.4
Spring OSR	0348	24	2	4	1	C	30	1	N	45.96	20.82	25.14	1.32316	19	0.912584	1.4
Spring OSR	0348	24	2	4	1	C	30	2	N	30.74	16.22	14.52	1.11692	13	0.80148	1.4
Spring OSR	0321	24	2	4	1	C	31	1	Y							1.4
Spring OSR	0321	24	2	4	1	C	31	2	N	67.19	24.27	42.92	1.78833	24	0.988875	1.4
Spring OSR	0319	24	2	4	1	C	32	1	N	53.64	18.11	35.53	2.22063	16	0.88349	1.4
Spring OSR	0319	24	2	4	1	C	32	2	Y							1.4
Spring OSR	0339	24	2	4	2	A	1	1	N	25.63	8.91	16.72	1.85778	9	1.0101	1.4
Spring OSR	0339	24	2	4	2	A	1	2	N	32.36	13.56	18.8	1.88	10	0.737463	1.4
Spring OSR	0325	24	2	4	2	A	2	1	N	40.11	13.98	26.13	1.37526	19	1.35908	1.4
Spring OSR	0325	24	2	4	2	A	2	2	N	47.6	14.96	32.64	1.632	20	1.3369	1.4
Spring OSR	0328	24	2	4	2	A	3	1	N	58.78	19.37	39.41	1.87667	21	1.08415	1.4
Spring OSR	0328	24	2	4	2	A	3	2	Y							1.4
Spring OSR	0342	24	2	4	2	A	4	1	N	54.15	14.6	39.55	2.47187	16	1.09589	1.4
Spring OSR	0342	24	2	4	2	A	4	2	N	62.48	16.09	46.39	2.72882	17	1.05656	1.4
Spring OSR	0315	24	2	4	2	A	5	1	Y							1.4
Spring OSR	0315	24	2	4	2	A	5	2	Y							1.4
Spring OSR	0314	24	2	4	2	A	6	1	Y							1.4
Spring OSR	0314	24	2	4	2	A	6	2	N	39.76	16.95	22.81	1.08619	21	1.23894	1.4
Spring OSR	0330	24	2	4	2	A	7	1	N	79.32	19.29	60.03	2.72864	22	1.14049	1.4
Spring OSR	0330	24	2	4	2	A	7	2	N	76.34	19.5	56.84	2.70667	21	1.07692	1.4
Spring OSR	0348	24	2	4	2	A	8	1	N	110.09	15.35	94.74	4.51143	21	1.36808	1.4
Spring OSR	0348	24	2	4	2	A	8	2	N	73.18	10.26	62.92	3.49556	18	1.75439	1.4
Spring OSR	0334	24	2	4	2	A	9	1	Y							1.4
Spring OSR	0334	24	2	4	2	A	9	2	Y							1.4
Spring OSR	0341	24	2	4	2	A	10	1	N	60.06	15.83	44.23	2.60176	17	1.07391	1.4
Spring OSR	0341	24	2	4	2	A	10	2	N	55.56	18.24	37.32	1.96421	19	1.04167	1.4
Spring OSR	0322	24	2	4	2	A	11	1	N	43.24	17.2	26.04	1.085	24	1.39535	1.4
Spring OSR	0322	24	2	4	2	A	11	2	N	46.78	12.64	34.14	4.2675	8	0.632911	1.4
Spring OSR	0347	24	2	4	2	B	12	1	N	35	11.94	23.06	1.53733	15	1.25628	1.4
Spring OSR	0347	24	2	4	2	B	12	2	Y							1.4
Spring OSR	0318	24	2	4	2	B	13	1	N	115.78	16.9	98.88	5.20421	19	1.12426	1.4
Spring OSR	0318	24	2	4	2	B	13	2	N	49.87	17.14	32.73	1.12862	29	1.69195	1.4
Spring OSR	0321	24	2	4	2	B	14	1	N	108.58	19.75	88.83	6.83308	13	0.658228	1.4
Spring OSR	0321	24	2	4	2	B	14	2	N	104.1	23.05	81.05	4.0525	20	0.867679	1.4
Spring OSR	0335	24	2	4	2	B	15	1	N	42.05	12.78	29.27	1.21958	24	1.87793	1.4
Spring OSR	0335	24	2	4	2	B	15	2	N	104.19	13.97	90.22	5.30706	17	1.21689	1.4
Spring OSR	0320	24	2	4	2	B	16	1	N	67.92	22.28	45.64	1.47226	31	1.39138	1.4
Spring OSR	0320	24	2	4	2	B	16	2	Y							1.4
Spring OSR	0345	24	2	4	2	B	17	1	N	55.05	17.73	37.32	1.77714	21	1.18443	1.4
Spring OSR	0345	24	2	4	2	B	17	2	N	46.5	18.61	27.89	1.46789	19	1.02096	1.4
Spring OSR	0319	24	2	4	2	B	18	1	N	62.69	16.12	46.57	2.73941	17	1.05459	1.4
Spring OSR	0319	24	2	4	2	B	18	2	N	49.71	16.49	33.22	1.14552	29	1.75864	1.4
Spring OSR	0333	24	2	4	2	B	19	1	Y							1.4
Spring OSR	0333	24	2	4	2	B	19	2	N	40.39	17.47	22.92	1.146	20	1.14482	1.4
Spring OSR	0324	24	2	4	2	B	20	1	N	144.58	22.04	122.54	5.83524	21	0.952813	1.4
Spring OSR	0324	24	2	4	2	B	20	2	N	53.58	22.71	30.87	1.715	18	0.792602	1.4
Spring OSR	0344	24	2	4	2	C	23	1	N	23.15	10.62	12.53	2.08833	6	0.564972	1.4
Spring OSR	0344	24	2	4	2	C	23	2	N	46.04	14.69	31.35	1.74167	18	1.22532	1.4
Spring OSR	0316	24	2	4	2	C	24	1	Y							1.4
Spring OSR	0316	24	2	4	2	C	24	2	Y							1.4
Spring OSR	0313	24	2	4	2	C	25	1	N	34.61	13.74	20.87	1.09842	19	1.38282	1.4
Spring OSR	0313	24	2	4	2	C	25	2	N	44.14	14.52	29.62	1.85125	16	1.10193	1.4
Spring OSR	0340	24	2	4	2	C	26	1	N	106.47	16.45	90.02	5.62625	16	0.972644	1.4
Spring OSR	0340	24	2	4	2	C	26	2	Y							1.4
Spring OSR	0317	24	2	4	2	C	27	1	N	43.99	16.78	27.21	1.23682	22	1.31108	1.4
Spring OSR	0317	24	2	4	2	C	27	2	N	99.89	16.65	83.24	5.54933	15	0.900901	1.4
Spring OSR	0338	24	2	4	2	C	29	1	Y							1.4
Spring OSR	0338	24	2	4	2	C	29	2	N	38.97	16.28	22.69	1.19421	19	1.16708	1.4
Spring OSR	0323	24	2	4	2	C	30	1	N	36.23	12.15	24.08	1.72	14	1.15226	1.4
Spring OSR	0323	24	2	4	2	C	30	2	N	52.68	14.98	37.7	1.71364	22	1.46862	1.4
Spring OSR	0329	24	2	4	2	C	31	1	Y							1.4
Spring OSR	0329	24	2	4	2	C	31	2	N	30.98	10.92	20.06	2.22889	9	0.824176	1.4
Spring OSR	0326	24	2	4	2	C	32	1	N	58.01	13.83	44.18	3.15571	14	1.01229	1.4
Spring OSR	0326	24	2	4	2	C	32	2	N	136.11	18.7	117.41	6.52278	18	0.962567	1.4
Spring OSR	0344	24	2	4	3	A	1	1	N	116.19	10.46	105.73	9.61182	11	1.05163	1.4
Spring OSR	0344	24	2	4	3	A	1	2	N	65.21	15.29	49.92	2.77333	18	1.17724	1.4
Spring OSR	0324	24	2	4	3	A	2	1	N	157.22	20.59	136.63	7.59056	18	0.874211	1.4
Spring OSR	0324	24	2	4	3	A	2	2	N	48.54	20.6	27.94	2.54	11	0.533981	1.4
Spring OSR	0330	24	2	4	3	A	3	1	N	72.36	21.06	51.3	1.76897	29	1.37702	1.4
Spring OSR	0330	24	2	4	3	A	3	2	N	90.35	21.06	69.29	3.01261	23	1.09212	1.4
Spring OSR	0339	24	2	4	3	A	4	1	Y							1.4
Spring OSR	0339	24	2	4	3	A	4	2	Y							1.4
Spring OSR	0315	24	2	4	3	A	5	1	N	43.65	16.13	27.52	1.83467	15	0.929944	1.4
Spring OSR	0315	24	2	4	3	A	5	2	Y							1.4
Spring OSR	0328	24	2	4	3	A	6	1	Y							1.4
Spring OSR	0328	24	2	4	3	A	6	2	N	19.37	9.11	10.26	1.14	9	0.987925	1.4
Spring OSR	0314	24	2	4	3	A	7	1	Y							1.4
Spring OSR	0314	24	2	4	3	A	7	2	N	31.05	13.63	17.42	1.02471	17	1.24725	1.4
Spring OSR	0322	24	2	4	3	A	8	1	N	44.26	15.2	29.06	1.1624	25	1.64474	1.4
Spring OSR	0322	24	2	4	3	A	8	2	N	40.42	16.54	23.88	1.13714	21	1.26965	1.4
Spring OSR	0319	24	2	4	3	A	9	1	N	63.84	15.19	48.65	3.04062	16	1.05332	1.4
Spring OSR	0319	24	2	4	3	A	9	2	Y							1.4
Spring OSR	0334	24	2	4	3	A	10	1	Y							1.4
Spring OSR	0334	24	2	4	3	A	10	2	Y							1.4
Spring OSR	0345	24	2	4	3	A	11	1	Y							1.4
Spring OSR	0345	24	2	4	3	A	11	2	N	56.04	13.48	42.56	3.27385	13	0.964392	1.4
Spring OSR	0340	24	2	4	3	B	12	1	N	30.25	17.57	12.68	0.845333	15	0.853728	1.4
Spring OSR	0340	24	2	4	3	B	12	2	N	53.35	21.61	31.74	1.44273	22	1.01805	1.4
Spring OSR	0321	24	2	4	3	B	13	1	N	144.95	23.54	121.41	5.51864	22	0.934579	1.4
Spring OSR	0321	24	2	4	3	B	13	2	N	89.15	21.44	67.71	2.60423	26	1.21269	1.4
Spring OSR	0323	24	2	4	3	B	14	1	N	97.81	19.83	77.98	2.59933	30	1.51286	1.4
Spring OSR	0323	24	2	4	3	B	14	2	N	34.47	14.38	20.09	1.05737	19	1.32128	1.4
Spring OSR	0347	24	2	4	3	B	15	1	N	98.46	10.47	87.99	4.3995	20	1.91022	1.4
Spring OSR	0347	24	2	4	3	B	15	2	N	42.85	14.2	28.65	1.59167	18	1.26761	1.4
Spring OSR	0326	24	2	4	3	B	16	1	N	28.69	13.29	15.4	0.810526	19	1.42965	1.4
Spring OSR	0326	24	2	4	3	B	16	2	N	45.33	18.32	27.01	1.92929	14	0.764192	1.4
Spring OSR	0318	24	2	4	3	B	17	1	N	15.06	6.92	8.14	1.35667	6	0.867052	1.4
Spring OSR	0318	24	2	4	3	B	17	2	N	73.59	18.85	54.74	2.38	23	1.22016	1.4
Spring OSR	0316	24	2	4	3	B	18	1	Y							1.4
Spring OSR	0316	24	2	4	3	B	18	2	Y							1.4
Spring OSR	0329	24	2	4	3	B	19	1	N	85.4	9.29	76.11	8.45667	9	0.968784	1.4
Spring OSR	0329	24	2	4	3	B	19	2	Y							1.4
Spring OSR	0325	24	2	4	3	B	20	1	N	40.46	12.1	28.36	1.418	20	1.65289	1.4
Spring OSR	0325	24	2	4	3	B	20	2	N	29.29	9.24	20.05	1.33667	15	1.62338	1.4
Spring OSR	0313	24	2	4	3	C	22	1	N	20.55	11.06	9.49	0.949	10	0.904159	1.4
Spring OSR	0313	24	2	4	3	C	22	2	Y							1.4
Spring OSR	0333	24	2	4	3	C	23	1	N	99.28	18.55	80.73	3.66955	22	1.18598	1.4
Spring OSR	0333	24	2	4	3	C	23	2	N	53.66	19.8	33.86	1.47217	23	1.16162	1.4
Spring OSR	0342	24	2	4	3	C	24	1	N	111.11	18.6	92.51	5.78188	16	0.860215	1.4
Spring OSR	0342	24	2	4	3	C	24	2	N	64.31	15.42	48.89	4.07417	12	0.77821	1.4
Spring OSR	0341	24	2	4	3	C	26	1	N	34.65	14.1	20.55	2.055	10	0.70922	1.4
Spring OSR	0341	24	2	4	3	C	26	2	N	54.43	18.02	36.41	1.4564	25	1.38735	1.4
Spring OSR	0320	24	2	4	3	C	27	1	Y							1.4
Spring OSR	0320	24	2	4	3	C	27	2	Y							1.4
Spring OSR	0338	24	2	4	3	C	28	1	Y							1.4
Spring OSR	0338	24	2	4	3	C	28	2	Y							1.4
Spring OSR	0335	24	2	4	3	C	29	1	N	56.41	10.08	46.33	3.30929	14	1.38889	1.4
Spring OSR	0335	24	2	4	3	C	29	2	N	95.79	12.23	83.56	5.57067	15	1.22649	1.4
Spring OSR	0317	24	2	4	3	C	31	1	Y							1.4
Spring OSR	0317	24	2	4	3	C	31	2	N	89.58	19.9	69.68	2.90333	24	1.20603	1.4
Spring OSR	0348	24	2	4	3	C	32	1	N	46.21	20.79	25.42	1.0168	25	1.2025	1.4
Spring OSR	0348	24	2	4	3	C	32	2	N	55.31	14.51	40.8	2.26667	18	1.24052	1.4
Spring OSR	0359	25	2	4	1	A	1	1	N	47.54	17.82	29.72	1.56421	19	1.06622	1.4
Spring OSR	0359	25	2	4	1	A	1	2	Y							1.4
Spring OSR	0366	25	2	4	1	A	3	1	N	62.37	23.11	39.26	1.70696	23	0.99524	1.4
Spring OSR	0366	25	2	4	1	A	3	2	N	71.78	22.91	48.87	2.32714	21	0.91663	1.4
Spring OSR	0362	25	2	4	1	A	4	1	N	22.72	14.21	8.51	0.607857	14	0.985222	1.4
Spring OSR	0362	25	2	4	1	A	4	2	N	55.32	13.17	42.15	3.5125	12	0.911162	1.4
Spring OSR	0367	25	2	4	1	A	5	1	Y							1.4
Spring OSR	0367	25	2	4	1	A	5	2	Y							1.4
Spring OSR	0378	25	2	4	1	A	6	1	Y							1.4
Spring OSR	0378	25	2	4	1	A	6	2	N	15.81	10.2	5.61	0.311667	18	1.76471	1.4
Spring OSR	0354	25	2	4	1	A	7	1	N	50.36	13.21	37.15	1.28103	29	2.19531	1.4
Spring OSR	0354	25	2	4	1	A	7	2	N	37.52	7.48	30.04	2.00267	15	2.00535	1.4
Winter OSR	00R4	25	2	4	1	A	8	1	N	65.65	12.82	52.83	3.30187	16	1.24805	1.4
Winter OSR	00R4	25	2	4	1	A	8	2	Y							1.4
Spring OSR	0372	25	2	4	1	A	9	1	N	51.97	16.05	35.92	2.56571	14	0.872274	1.4
Spring OSR	0372	25	2	4	1	A	9	2	N	46.03	22.37	23.66	1.57733	15	0.670541	1.4
Spring OSR	0363	25	2	4	1	A	10	1	Y							1.4
Spring OSR	0363	25	2	4	1	A	10	2	N	31.12	20.18	10.94	1.094	10	0.49554	1.4
Spring OSR	0379	25	2	4	1	A	11	1	N	44.51	20.72	23.79	1.25211	19	0.916988	1.4
Spring OSR	0379	25	2	4	1	A	11	2	N	62.91	16.02	46.89	2.23286	21	1.31086	1.4
Spring OSR	0381	25	2	4	1	B	12	1	N	42.89	13.88	29.01	1.4505	20	1.44092	1.4
Spring OSR	0381	25	2	4	1	B	12	2	N	42.34	16.73	25.61	1.60062	16	0.956366	1.4
Spring OSR	0349	25	2	4	1	B	13	1	N	89.2	22.13	67.07	2.6828	25	1.12969	1.4
Spring OSR	0349	25	2	4	1	B	13	2	N	16.81	3.33	13.48	0.962857	14	4.2042	1.4
Spring OSR	0369	25	2	4	1	B	14	1	Y							1.4
Spring OSR	0369	25	2	4	1	B	14	2	Y							1.4
Spring OSR	0377	25	2	4	1	B	15	1	N	40.84	15.23	25.61	1.21952	21	1.37886	1.4
Spring OSR	0377	25	2	4	1	B	15	2	N	52.68	16.69	35.99	1.99944	18	1.07849	1.4
Spring OSR	0380	25	2	4	1	B	16	1	N	62.47	17.95	44.52	1.93565	23	1.28134	1.4
Spring OSR	0380	25	2	4	1	B	16	2	Y							1.4
Spring OSR	0383	25	2	4	1	B	17	1	Y							1.4
Spring OSR	0383	25	2	4	1	B	17	2	N	11.35	6.92	4.43	0.316429	14	2.02312	1.4
Spring OSR	0373	25	2	4	1	B	18	1	N	30.36	5.35	25.01	2.08417	12	2.24299	1.4
Spring OSR	0373	25	2	4	1	B	18	2	N	41.65	12.46	29.19	0.941613	31	2.48796	1.4
Spring OSR	0355	25	2	4	1	B	19	1	N	75.92	19.18	56.74	3.54625	16	0.834202	1.4
Spring OSR	0355	25	2	4	1	B	19	2	Y							1.4
Spring OSR	0351	25	2	4	1	B	20	1	N	15.32	7.16	8.16	1.36	6	0.837989	1.4
Spring OSR	0351	25	2	4	1	B	20	2	N	25.15	4.76	20.39	1.19941	17	3.57143	1.4
Spring OSR	0360	25	2	4	1	C	22	1	Y							1.4
Spring OSR	0360	25	2	4	1	C	22	2	N	46.88	18.85	28.03	1.86867	15	0.795756	1.4
Spring OSR	0357	25	2	4	1	C	23	1	N	52.58	11.18	41.4	2.95714	14	1.25224	1.4
Spring OSR	0357	25	2	4	1	C	23	2	N	68.77	19.58	49.19	1.75679	28	1.43003	1.4
Spring OSR	0358	25	2	4	1	C	24	1	N	78.08	16.71	61.37	2.19179	28	1.67564	1.4
Spring OSR	0358	25	2	4	1	C	24	2	N	75.56	17.99	57.57	1.33884	43	2.39022	1.4
Spring OSR	0368	25	2	4	1	C	25	1	N	45.93	16.93	29	1.52632	19	1.12227	1.4
Spring OSR	0368	25	2	4	1	C	25	2	Y							1.4
Spring OSR	0371	25	2	4	1	C	26	1	N	60.66	14.96	45.7	1.75769	26	1.73797	1.4
Spring OSR	0371	25	2	4	1	C	26	2	N	41.08	16.75	24.33	1.05783	23	1.37313	1.4
Spring OSR	0352	25	2	4	1	C	27	1	N	44.3	18.78	25.52	1.06333	24	1.27796	1.4
Spring OSR	0352	25	2	4	1	C	27	2	N	34.01	16.38	17.63	0.979444	18	1.0989	1.4
Spring OSR	0350	25	2	4	1	C	28	1	N	28.34	13.41	14.93	0.995333	15	1.11857	1.4
Spring OSR	0350	25	2	4	1	C	28	2	N	10.17	6.4	3.77	0.538571	7	1.09375	1.4
Spring OSR	0382	25	2	4	1	C	29	1	N	52.09	22.14	29.95	1.36136	22	0.993677	1.4
Spring OSR	0382	25	2	4	1	C	29	2	N	39.23	18.19	21.04	1.10737	19	1.04453	1.4
Spring OSR	0364	25	2	4	1	C	30	1	N	37.37	12.38	24.99	2.0825	12	0.969305	1.4
Spring OSR	0364	25	2	4	1	C	30	2	Y							1.4
Spring OSR	0379	25	2	4	2	A	1	1	N	60.51	14.21	46.3	2.315	20	1.40746	1.4
Spring OSR	0379	25	2	4	2	A	1	2	N	42.62	18.69	23.93	1.99417	12	0.642055	1.4
Spring OSR	0361	25	2	4	2	A	2	1	N	51.11	18.07	33.04	1.83556	18	0.996126	1.4
Spring OSR	0361	25	2	4	2	A	2	2	Y							1.4
Spring OSR	0357	25	2	4	2	A	3	1	N	51.9	17.01	34.89	1.83632	19	1.11699	1.4
Spring OSR	0357	25	2	4	2	A	3	2	N	84.29	18.68	65.61	2.26241	29	1.55246	1.4
Spring OSR	0380	25	2	4	2	A	4	1	N	67.88	21.42	46.46	1.60207	29	1.35387	1.4
Spring OSR	0380	25	2	4	2	A	4	2	N	38.9	13.47	25.43	1.33842	19	1.41054	1.4
Spring OSR	0349	25	2	4	2	A	5	1	Y							1.4
Spring OSR	0349	25	2	4	2	A	5	2	N	36.28	14.33	21.95	1.37187	16	1.11654	1.4
Spring OSR	0359	25	2	4	2	A	6	1	N	36.78	13.23	23.55	1.12143	21	1.5873	1.4
Spring OSR	0359	25	2	4	2	A	6	2	N	44.05	18.56	25.49	1.15864	22	1.18534	1.4
Spring OSR	0367	25	2	4	2	A	7	1	Y							1.4
Spring OSR	0367	25	2	4	2	A	7	2	Y							1.4
Spring OSR	0358	25	2	4	2	A	8	1	N	12.22	2.91	9.31	0.846364	11	3.78007	1.4
Spring OSR	0358	25	2	4	2	A	8	2	N	21.31	11.37	9.94	0.497	20	1.75901	1.4
Spring OSR	0368	25	2	4	2	A	9	1	Y							1.4
Spring OSR	0368	25	2	4	2	A	9	2	Y							1.4
Spring OSR	0371	25	2	4	2	A	10	1	N	33.17	17.84	15.33	0.901765	17	0.952915	1.4
Spring OSR	0371	25	2	4	2	A	10	2	N	12.16	6.35	5.81	0.484167	12	1.88976	1.4
Winter OSR	00R4	25	2	4	2	A	11	1	Y							1.4
Winter OSR	00R4	25	2	4	2	A	11	2	Y							1.4
Spring OSR	0382	25	2	4	2	B	12	1	N	41.41	19.66	21.75	1.0875	20	1.01729	1.4
Spring OSR	0382	25	2	4	2	B	12	2	Y							1.4
Spring OSR	0372	25	2	4	2	B	13	1	N	30.11	14.3	15.81	0.988125	16	1.11888	1.4
Spring OSR	0372	25	2	4	2	B	13	2	N	40.26	19.55	20.71	1.15056	18	0.920716	1.4
Spring OSR	0366	25	2	4	2	B	14	1	N	64.02	22.7	41.32	1.87818	22	0.969163	1.4
Spring OSR	0366	25	2	4	2	B	14	2	N	39.21	19.8	19.41	1.294	15	0.757576	1.4
Spring OSR	0362	25	2	4	2	B	15	1	N	76.74	20.08	56.66	2.6981	21	1.04582	1.4
Spring OSR	0362	25	2	4	2	B	15	2	N	77.28	17.82	59.46	3.12947	19	1.06622	1.4
Spring OSR	0377	25	2	4	2	B	16	1	Y							1.4
Spring OSR	0377	25	2	4	2	B	16	2	N	45.91	18.42	27.49	1.14542	24	1.30293	1.4
Spring OSR	0369	25	2	4	2	B	17	1	Y							1.4
Spring OSR	0369	25	2	4	2	B	17	2	Y							1.4
Spring OSR	0364	25	2	4	2	B	18	1	N	62.35	16.51	45.84	2.41263	19	1.15082	1.4
Spring OSR	0364	25	2	4	2	B	18	2	N	32.56	17.92	14.64	1.04571	14	0.78125	1.4
Spring OSR	0351	25	2	4	2	B	19	1	Y							1.4
Spring OSR	0351	25	2	4	2	B	19	2	N	42.92	9.11	33.81	1.53682	22	2.41493	1.4
Spring OSR	0383	25	2	4	2	B	20	1	Y							1.4
Spring OSR	0383	25	2	4	2	B	20	2	N	23.86	9.87	13.99	0.66619	21	2.12766	1.4
Spring OSR	0373	25	2	4	2	B	21	1	N	54.76	12.46	42.3	1.41	30	2.4077	1.4
Spring OSR	0373	25	2	4	2	B	21	2	N	47.1	11.75	35.35	1.68333	21	1.78723	1.4
Spring OSR	0360	25	2	4	2	C	22	1	Y							1.4
Spring OSR	0360	25	2	4	2	C	22	2	N	40.54	17.01	23.53	0.840357	28	1.64609	1.4
Spring OSR	0378	25	2	4	2	C	23	1	Y							1.4
Spring OSR	0378	25	2	4	2	C	23	2	Y							1.4
Spring OSR	0350	25	2	4	2	C	24	1	Y							1.4
Spring OSR	0350	25	2	4	2	C	24	2	Y							1.4
Spring OSR	0354	25	2	4	2	C	25	1	N	63.36	12.14	51.22	2.32818	22	1.81219	1.4
Spring OSR	0354	25	2	4	2	C	25	2	N	59.07	16.29	42.78	2.03714	21	1.28913	1.4
Spring OSR	0355	25	2	4	2	C	26	1	Y							1.4
Spring OSR	0355	25	2	4	2	C	26	2	Y							1.4
Spring OSR	0384	25	2	4	2	C	27	1	N	53.38	19.99	33.39	1.45174	23	1.15058	1.4
Spring OSR	0384	25	2	4	2	C	27	2	Y							1.4
Spring OSR	0374	25	2	4	2	C	28	1	Y							1.4
Spring OSR	0374	25	2	4	2	C	28	2	N	28.04	10.92	17.12	0.951111	18	1.64835	1.4
Spring OSR	0363	25	2	4	2	C	29	1	Y							1.4
Spring OSR	0363	25	2	4	2	C	29	2	N	52.49	15.52	36.97	4.62125	8	0.515464	1.4
Spring OSR	0381	25	2	4	2	C	31	1	Y							1.4
Spring OSR	0381	25	2	4	2	C	31	2	N	41.06	8.55	32.51	2.70917	12	1.40351	1.4
Spring OSR	0352	25	2	4	2	C	32	1	N	47.46	21.04	26.42	0.852258	31	1.47338	1.4
Spring OSR	0352	25	2	4	2	C	32	2	N	32.92	17.17	15.75	1.05	15	0.873617	1.4
Spring OSR	0349	25	2	4	3	A	1	1	N	75.63	16.01	59.62	2.3848	25	1.56152	1.4
Spring OSR	0349	25	2	4	3	A	1	2	N	66.5	16.76	49.74	4.52182	11	0.656325	1.4
Spring OSR	0360	25	2	4	3	A	2	1	N	44.57	17.27	27.3	1.70625	16	0.926462	1.4
Spring OSR	0360	25	2	4	3	A	2	2	N	75.51	18.1	57.41	3.02158	19	1.04972	1.4
Spring OSR	0371	25	2	4	3	A	3	1	Y							1.4
Spring OSR	0371	25	2	4	3	A	3	2	Y							1.4
Spring OSR	0372	25	2	4	3	A	4	1	N	33.49	16.48	17.01	1.134	15	0.910194	1.4
Spring OSR	0372	25	2	4	3	A	4	2	N	31.35	10.27	21.08	1.62154	13	1.26582	1.4
Spring OSR	0383	25	2	4	3	A	5	1	Y							1.4
Spring OSR	0383	25	2	4	3	A	5	2	Y							1.4
Spring OSR	0378	25	2	4	3	A	6	1	Y							1.4
Spring OSR	0378	25	2	4	3	A	6	2	Y							1.4
Spring OSR	0358	25	2	4	3	A	7	1	N	23.35	10.97	12.38	0.538261	23	2.09663	1.4
Spring OSR	0358	25	2	4	3	A	7	2	N	22.8	10.82	11.98	0.599	20	1.84843	1.4
Spring OSR	0374	25	2	4	3	A	8	1	N	31.82	12.78	19.04	1.00211	19	1.4867	1.4
Spring OSR	0374	25	2	4	3	A	8	2	N	15.8	8.95	6.85	0.685	10	1.11732	1.4
Spring OSR	0367	25	2	4	3	A	10	1	Y							1.4
Spring OSR	0367	25	2	4	3	A	10	2	N	14.61	8.34	6.27	0.895714	7	0.839329	1.4
Spring OSR	0379	25	2	4	3	A	11	1	N	28.12	11.95	16.17	1.078	15	1.25523	1.4
Spring OSR	0379	25	2	4	3	A	11	2	Y							1.4
Spring OSR	0357	25	2	4	3	B	12	1	Y							1.4
Spring OSR	0357	25	2	4	3	B	12	2	N	59.93	19.29	40.64	1.93524	21	1.08865	1.4
Spring OSR	0368	25	2	4	3	B	13	1	N	55.85	11.8	44.05	4.405	10	0.847458	1.4
Spring OSR	0368	25	2	4	3	B	13	2	N	21.6	1.85	19.75	1.975	10	5.40541	1.4
Spring OSR	0350	25	2	4	3	B	14	1	Y							1.4
Spring OSR	0350	25	2	4	3	B	14	2	N	28.9	13.61	15.29	0.899412	17	1.24908	1.4
Spring OSR	0373	25	2	4	3	B	15	1	N	24.5	11.17	13.33	0.634762	21	1.88004	1.4
Spring OSR	0373	25	2	4	3	B	15	2	N	45.21	9.19	36.02	4.5025	8	0.870511	1.4
Spring OSR	0380	25	2	4	3	B	16	1	Y							1.4
Spring OSR	0380	25	2	4	3	B	16	2	N	71.59	19.95	51.64	2.24522	23	1.15288	1.4
Spring OSR	0359	25	2	4	3	B	17	1	N	63.17	20.59	42.58	1.63769	26	1.26275	1.4
Spring OSR	0359	25	2	4	3	B	17	2	N	52.9	6.37	46.53	4.653	10	1.56986	1.4
Spring OSR	0369	25	2	4	3	B	18	1	Y							1.4
Spring OSR	0369	25	2	4	3	B	18	2	Y							1.4
Spring OSR	0355	25	2	4	3	B	19	1	Y							1.4
Spring OSR	0355	25	2	4	3	B	19	2	Y							1.4
Spring OSR	0351	25	2	4	3	B	20	1	Y							1.4
Spring OSR	0351	25	2	4	3	B	20	2	N	25.85	5.4	20.45	2.045	10	1.85185	1.4
Winter OSR	00R4	25	2	4	3	B	21	1	Y							1.4
Winter OSR	00R4	25	2	4	3	B	21	2	N	54.76	9.52	45.24	3.48	13	1.36555	1.4
Spring OSR	0384	25	2	4	3	C	22	1	N	60.36	14.28	46.08	2.56	18	1.2605	1.4
Spring OSR	0384	25	2	4	3	C	22	2	N	54.62	12.01	42.61	3.27769	13	1.08243	1.4
Spring OSR	0381	25	2	4	3	C	23	1	N	62.53	13.71	48.82	2.71222	18	1.31291	1.4
Spring OSR	0381	25	2	4	3	C	23	2	Y							1.4
Spring OSR	0363	25	2	4	3	C	24	1	Y							1.4
Spring OSR	0363	25	2	4	3	C	24	2	N	36.03	17.72	18.31	3.05167	6	0.3386	1.4
Spring OSR	0361	25	2	4	3	C	25	1	Y							1.4
Spring OSR	0361	25	2	4	3	C	25	2	Y							1.4
Spring OSR	0382	25	2	4	3	C	26	1	Y							1.4
Spring OSR	0382	25	2	4	3	C	26	2	N	51.94	14.65	37.29	3.1075	12	0.819113	1.4
Spring OSR	0354	25	2	4	3	C	27	1	N	51.03	12.39	38.64	2.27294	17	1.37207	1.4
Spring OSR	0354	25	2	4	3	C	27	2	N	43.23	15.87	27.36	1.52	18	1.13422	1.4
Spring OSR	0364	25	2	4	3	C	28	1	N	38.29	18.39	19.9	1.80909	11	0.598151	1.4
Spring OSR	0364	25	2	4	3	C	28	2	N	59.34	14.71	44.63	3.71917	12	0.815772	1.4
Spring OSR	0366	25	2	4	3	C	29	1	N	55.32	22.5	32.82	1.82333	18	0.8	1.4
Spring OSR	0366	25	2	4	3	C	29	2	N	49.22	21.09	28.13	1.75812	16	0.758653	1.4
Spring OSR	0352	25	2	4	3	C	30	1	N	60.19	22.06	38.13	1.5252	25	1.13327	1.4
Spring OSR	0352	25	2	4	3	C	30	2	N	59.55	21.09	38.46	2.02421	19	0.900901	1.4
Spring OSR	0362	25	2	4	3	C	31	1	Y							1.4
Spring OSR	0362	25	2	4	3	C	31	2	N	72.07	20.39	51.68	3.23	16	0.784698	1.4
Spring OSR	0377	25	2	4	3	C	32	1	N	53	10.62	42.38	5.2975	8	0.753296	1.4
Spring OSR	0377	25	2	4	3	C	32	2	N	44.46	17.78	26.68	1.48222	18	1.01237	1.4
Spring OSR	0390	26	2	1	1	A	2	1	N	34.97	13.14	21.83	1.21278	18	1.36986	1.4
Spring OSR	0390	26	2	1	1	A	2	2	N	40.38	16.22	24.16	1.34222	18	1.10974	1.4
Swede	0413	26	2	1	1	A	4	1	N	42.69	14.83	27.86	1.63882	17	1.14633	1.4
Swede	0413	26	2	1	1	A	4	2	N	55.01	19.68	35.33	1.17767	30	1.52439	1.4
Swede	0401	26	2	1	1	A	6	1	N	26.92	10.68	16.24	1.624	10	0.93633	1.4
Swede	0401	26	2	1	1	A	6	2	N	49.84	12.2	37.64	4.705	8	0.655738	1.4
Swede	0411	26	2	1	1	A	9	1	N	71.9	19.82	52.08	2.26435	23	1.16044	1.4
Swede	0411	26	2	1	1	A	9	2	N	34.49	12.65	21.84	1.456	15	1.18577	1.4
Spring OSR	0399	26	2	1	1	A	10	1	N	68.97	20.16	48.81	2.71167	18	0.892857	1.4
Spring OSR	0399	26	2	1	1	A	10	2	N	47.13	16.16	30.97	1.63	19	1.17574	1.4
Swede	0432	26	2	1	1	A	11	1	N	59.24	20.5	38.74	1.29133	30	1.46341	1.4
Swede	0432	26	2	1	1	A	11	2	N	41.4	18.32	23.08	1.00348	23	1.25546	1.4
Swede	0408	26	2	1	1	B	13	1	N	117.81	15.14	102.67	5.70389	18	1.1889	1.4
Swede	0408	26	2	1	1	B	13	2	N	119.19	14.68	104.51	6.53188	16	1.08992	1.4
Swede	0407	26	2	1	1	B	14	1	N	15.78	13.22	2.56	0.512	5	0.378215	1.4
Swede	0407	26	2	1	1	B	14	2	N	16.96	13.26	3.7	0.528571	7	0.527903	1.4
Spring OSR	0395	26	2	1	1	B	16	1	Y							1.4
Spring OSR	0395	26	2	1	1	B	16	2	Y							1.4
Swede	0409	26	2	1	1	B	19	1	N	45.27	14.99	30.28	1.68222	18	1.2008	1.4
Swede	0409	26	2	1	1	B	19	2	N	43.64	14.97	28.67	1.1468	25	1.67001	1.4
Swede	0430	26	2	1	1	C	31	1	N	58.9	17.14	41.76	1.6704	25	1.45858	1.4
Swede	0430	26	2	1	1	C	31	2	N	43.91	14.74	29.17	1.1668	25	1.69607	1.4
Swede	0405	26	2	1	2	A	2	1	N	55.13	9.93	45.2	4.10909	11	1.10775	1.4
Swede	0405	26	2	1	2	A	2	2	N	50.24	18.7	31.54	2.10267	15	0.802139	1.4
Swede	0430	26	2	1	2	A	4	1	N	43.91	12.14	31.77	2.118	15	1.23558	1.4
Swede	0430	26	2	1	2	A	4	2	N	38.29	12.35	25.94	1.36526	19	1.53846	1.4
Swede	0426	26	2	1	2	A	5	1	N	76.85	23.22	53.63	2.55381	21	0.904393	1.4
Swede	0426	26	2	1	2	A	5	2	N	35.65	17.92	17.73	1.04294	17	0.948661	1.4
Spring OSR	0398	26	2	1	2	A	9	1	Y							1.4
Spring OSR	0398	26	2	1	2	A	9	2	N	38.43	16.67	21.76	1.28	17	1.0198	1.4
Swede	0411	26	2	1	2	A	10	1	Y							1.4
Swede	0411	26	2	1	2	A	10	2	N	22.17	2.35	19.82	2.20222	9	3.82979	1.4
Swede	0427	26	2	1	2	A	11	1	N	61.69	17.38	44.31	1.92652	23	1.32336	1.4
Swede	0427	26	2	1	2	A	11	2	N	45.94	15.59	30.35	1.08393	28	1.79602	1.4
Swede	0424	26	2	1	2	B	13	1	N	38.31	12.28	26.03	1.18318	22	1.79153	1.4
Swede	0424	26	2	1	2	B	13	2	Y							1.4
Swede	0431	26	2	1	2	B	20	1	N	44.44	21.4	23.04	1.77231	13	0.607477	1.4
Swede	0431	26	2	1	2	B	20	2	N	69.01	18.36	50.65	4.22083	12	0.653595	1.4
Spring OSR	0397	26	2	1	2	C	25	1	N	49.83	19.09	30.74	1.61789	19	0.995285	1.4
Spring OSR	0397	26	2	1	2	C	25	2	N	33.18	15.48	17.7	1.04118	17	1.09819	1.4
Spring OSR	0399	26	2	1	3	A	3	1	Y							1.4
Spring OSR	0399	26	2	1	3	A	3	2	N	52.4	20.84	31.56	1.052	30	1.43954	1.4
Swede	0418	26	2	1	3	A	5	1	N	24.65	13.31	11.34	0.756	15	1.12697	1.4
Swede	0418	26	2	1	3	A	5	2	N	20.6	8.91	11.69	1.67	7	0.785634	1.4
Swede	0427	26	2	1	3	A	6	1	N	115.39	17.7	97.69	4.07042	24	1.35593	1.4
Swede	0427	26	2	1	3	A	6	2	Y							1.4
Winter OSR	00R4	26	2	1	3	A	7	1	Y							1.4
Winter OSR	00R4	26	2	1	3	A	7	2	N	57.74	19.88	37.86	1.45615	26	1.30785	1.4
Swede	0414	26	2	1	3	B	15	1	Y							1.4
Swede	0414	26	2	1	3	B	15	2	N	31.35	12.7	18.65	1.03611	18	1.41732	1.4
Spring OSR	0394	26	2	1	3	C	24	1	N	40.85	12.41	28.44	1.35429	21	1.69218	1.4
Spring OSR	0394	26	2	1	3	C	24	2	Y							1.4
Spring OSR	0390	26	2	1	3	C	32	1	N	72.1	16.62	55.48	2.52182	22	1.32371	1.4
Spring OSR	0390	26	2	1	3	C	32	2	N	38.64	17.02	21.62	0.982727	22	1.2926	1.4
Swede	0418	26	2	2	1	A	3	1	N	22.21	11.19	11.02	1.22444	9	0.80429	1.4
Swede	0418	26	2	2	1	A	3	2	N	25.88	12.87	13.01	1.18273	11	0.854701	1.4
Swede	0406	26	2	2	1	A	4	1	Y							1.4
Swede	0406	26	2	2	1	A	4	2	Y							1.4
Swede	0432	26	2	2	1	B	13	1	N	31.81	15.6	16.21	0.953529	17	1.08974	1.4
Swede	0432	26	2	2	1	B	13	2	N	79.02	20.48	58.54	1.95133	30	1.46484	1.4
Swede	0410	26	2	2	1	B	15	1	N	28.9	9.39	19.51	1.08389	18	1.91693	1.4
Swede	0410	26	2	2	1	B	15	2	N	93.95	21.02	72.93	1.91921	38	1.8078	1.4
Swede	0426	26	2	2	1	B	18	1	N	51.31	21.91	29.4	1.4	21	0.958466	1.4
Swede	0426	26	2	2	1	B	18	2	N	52.96	20.15	32.81	1.36708	24	1.19107	1.4
Spring OSR	0388	26	2	2	1	C	23	1	N	41.03	13.95	27.08	1.59294	17	1.21864	1.4
Spring OSR	0388	26	2	2	1	C	23	2	N	37.09	15.46	21.63	0.721	30	1.94049	1.4
Swede	0424	26	2	2	1	C	28	1	N	58.42	19.41	39.01	1.50038	26	1.33952	1.4
Swede	0424	26	2	2	1	C	28	2	Y							1.4
Swede	0409	26	2	2	2	A	11	1	N	28.09	12.2	15.89	0.662083	24	1.96721	1.4
Swede	0409	26	2	2	2	A	11	2	N	39.97	13.49	26.48	1.324	20	1.48258	1.4
Swede	0427	26	2	2	2	B	19	1	N	54.55	16.58	37.97	2.10944	18	1.08565	1.4
Swede	0427	26	2	2	2	B	19	2	N	46.08	16.18	29.9	1.86875	16	0.988875	1.4
Swede	0405	26	2	2	2	B	21	1	N	28.27	14.55	13.72	1.52444	9	0.618557	1.4
Swede	0405	26	2	2	2	B	21	2	Y							1.4
Swede	0408	26	2	2	2	C	22	1	Y							1.4
Swede	0408	26	2	2	2	C	22	2	N	30.63	13.81	16.82	1.05125	16	1.15858	1.4
Spring OSR	0394	26	2	2	2	C	23	1	N	47.87	16.62	31.25	1.3587	23	1.38387	1.4
Spring OSR	0394	26	2	2	2	C	23	2	N	59.01	16.45	42.56	2.128	20	1.21581	1.4
Spring OSR	0397	26	2	2	2	C	26	1	N	29.45	14.63	14.82	0.644348	23	1.57211	1.4
Spring OSR	0397	26	2	2	2	C	26	2	N	22.45	12.47	9.98	0.383846	26	2.085	1.4
Spring OSR	0388	26	2	2	2	C	32	1	N	48.94	15.3	33.64	1.3456	25	1.63399	1.4
Spring OSR	0388	26	2	2	2	C	32	2	N	63.95	23.4	40.55	1.55962	26	1.11111	1.4
Swede	0426	26	2	2	3	A	9	1	N	32.06	16.51	15.55	1.11071	14	0.847971	1.4
Swede	0426	26	2	2	3	A	9	2	N	41.08	16.2	24.88	1.13091	22	1.35802	1.4
Swede	0424	26	2	2	3	A	10	1	N	38.29	14.89	23.4	2.34	10	0.671592	1.4
Swede	0424	26	2	2	3	A	10	2	Y							1.4
Swede	0417	26	2	2	3	C	22	1	N	89.25	23.24	66.01	2.20033	30	1.29088	1.4
Swede	0417	26	2	2	3	C	22	2	N	78.03	22.46	55.57	2.05815	27	1.20214	1.4
Swede	0407	26	2	2	3	C	23	1	N	10.81	9.76	1.05	0.35	3	0.307377	1.4
Swede	0407	26	2	2	3	C	23	2	N	16.01	11.19	4.82	0.6025	8	0.714924	1.4
Winter OSR	00R4	26	2	3	1	A	4	1	Y							1.4
Winter OSR	00R4	26	2	3	1	A	4	2	Y							1.4
Swede	0406	26	2	3	2	A	11	1	N	22.9	14.17	8.73	0.513529	17	1.19972	1.4
Swede	0406	26	2	3	2	A	11	2	Y							1.4
Spring OSR	0393	26	2	3	2	B	15	1	Y							1.4
Spring OSR	0393	26	2	3	2	B	15	2	N	37.78	13.76	24.02	2.66889	9	0.65407	1.4
Swede	0413	26	2	3	2	B	16	1	N	28.11	9.15	18.96	1.72364	11	1.20219	1.4
Swede	0413	26	2	3	2	B	16	2	N	85.55	19.88	65.67	2.34536	28	1.40845	1.4
Swede	0417	26	2	3	2	C	31	1	N	60.8	21.19	39.61	2.08474	19	0.896649	1.4
Swede	0417	26	2	3	2	C	31	2	N	46.11	14.36	31.75	2.88636	11	0.766017	1.4
Swede	0407	26	2	3	3	A	1	1	N	28.85	16.1	12.75	1.15909	11	0.68323	1.4
Swede	0407	26	2	3	3	A	1	2	N	24.76	11.08	13.68	1.95429	7	0.631769	1.4
Spring OSR	0395	26	2	3	3	A	3	1	N	38.9	21.22	17.68	1.04	17	0.801131	1.4
Spring OSR	0395	26	2	3	3	A	3	2	Y							1.4
Swede	0414	26	2	3	3	A	8	1	N	32.38	14.88	17.5	17.5	1	0.0672043	1.4
Swede	0414	26	2	3	3	A	8	2	Y							1.4
Swede	0430	26	2	3	3	B	13	1	N	51.99	17.15	34.84	1.742	20	1.16618	1.4
Swede	0430	26	2	3	3	B	13	2	Y							1.4
Spring OSR	0390	26	2	3	3	B	14	1	N	35.27	13.64	21.63	1.13842	19	1.39296	1.4
Spring OSR	0390	26	2	3	3	B	14	2	Y							1.4
Swede	0401	26	2	3	3	B	15	1	N	27.97	17.54	10.43	0.802308	13	0.741163	1.4
Swede	0401	26	2	3	3	B	15	2	N	25.25	13.64	11.61	1.65857	7	0.513196	1.4
Swede	0431	26	2	3	3	B	16	1	Y							1.4
Swede	0431	26	2	3	3	B	16	2	N	37.04	19.5	17.54	1.94889	9	0.461538	1.4
Spring OSR	0394	26	2	3	3	B	18	1	N	27.49	12.88	14.61	1.2175	12	0.931677	1.4
Spring OSR	0394	26	2	3	3	B	18	2	N	37.58	16.1	21.48	1.3425	16	0.993789	1.4
Swede	0410	26	2	3	3	C	27	1	N	50.77	14.38	36.39	1.51625	24	1.66898	1.4
Swede	0410	26	2	3	3	C	27	2	N	51.82	16.21	35.61	1.36962	26	1.60395	1.4
Spring OSR	0388	26	2	3	3	C	28	1	N	35.9	13.43	22.47	1.498	15	1.1169	1.4
Spring OSR	0388	26	2	3	3	C	28	2	N	43.97	13.65	30.32	1.516	20	1.4652	1.4
Swede	0421	26	2	3	3	C	30	1	N	48.16	15.69	32.47	2.02937	16	1.01976	1.4
Swede	0421	26	2	3	3	C	30	2	N	49.52	18.92	30.6	1.8	17	0.89852	1.4
Swede	0408	26	2	3	3	C	31	1	N	60.57	14.74	45.83	6.54714	7	0.474898	1.4
Swede	0408	26	2	3	3	C	31	2	N	59	16.15	42.85	2.52059	17	1.05263	1.4
Swede	0411	26	2	4	1	A	9	1	N	68.9	23.45	45.45	2.39211	19	0.810235	1.4
Swede	0411	26	2	4	1	A	9	2	N	54.25	19.79	34.46	1.81368	19	0.960081	1.4
Swede	0409	26	2	4	1	B	15	1	N	39.2	17.75	21.45	0.825	26	1.46479	1.4
Swede	0409	26	2	4	1	B	15	2	N	42.31	17.85	24.46	1.11182	22	1.23249	1.4
Spring OSR	0393	26	2	4	1	B	17	1	N	13.22	7.43	5.79	0.304737	19	2.5572	1.4
Spring OSR	0393	26	2	4	1	B	17	2	N	29.86	3.26	26.6	4.43333	6	1.84049	1.4
Swede	0421	26	2	4	1	B	21	1	N	50.49	18.4	32.09	1.68895	19	1.03261	1.4
Swede	0421	26	2	4	1	B	21	2	N	47.87	17.88	29.99	1.57842	19	1.06264	1.4
Spring OSR	0395	26	2	4	1	C	23	1	Y							1.4
Spring OSR	0395	26	2	4	1	C	23	2	Y							1.4
Swede	0413	26	2	4	1	C	29	1	N	85.38	19.33	66.05	2.642	25	1.29333	1.4
Swede	0413	26	2	4	1	C	29	2	N	48.55	13.55	35	2.69231	13	0.95941	1.4
Swede	0432	26	2	4	2	A	2	1	N	124.56	20.87	103.69	4.71318	22	1.05414	1.4
Swede	0432	26	2	4	2	A	2	2	N	34.92	14.56	20.36	1.19765	17	1.16758	1.4
Spring OSR	0397	26	2	4	2	A	6	1	N	15.46	10.77	4.69	0.335	14	1.29991	1.4
Spring OSR	0397	26	2	4	2	A	6	2	N	32.61	15.3	17.31	1.01824	17	1.11111	1.4
Swede	0414	26	2	4	2	A	8	1	N	52.18	24.18	28	1.75	16	0.661704	1.4
Swede	0414	26	2	4	2	A	8	2	N	44.68	18.21	26.47	2.94111	9	0.494234	1.4
Swede	0405	26	2	4	2	B	12	1	N	45.63	21.12	24.51	1.36167	18	0.852273	1.4
Swede	0405	26	2	4	2	B	12	2	N	65.18	27.56	37.62	1.39333	27	0.979681	1.4
Spring OSR	0398	26	2	4	2	B	14	1	N	41.34	19.51	21.83	1.67923	13	0.666325	1.4
Spring OSR	0398	26	2	4	2	B	14	2	N	61.25	23.57	37.68	1.98316	19	0.806109	1.4
Swede	0417	26	2	4	2	B	15	1	N	65.59	15.98	49.61	2.75611	18	1.12641	1.4
Swede	0417	26	2	4	2	B	15	2	N	86.72	16.55	70.17	4.678	15	0.906344	1.4
Swede	0431	26	2	4	2	B	16	1	Y							1.4
Swede	0431	26	2	4	2	B	16	2	Y							1.4
Swede	0410	26	2	4	2	B	17	1	N	57.75	19.15	38.6	1.28667	30	1.56658	1.4
Swede	0410	26	2	4	2	B	17	2	N	66.64	8.72	57.92	2.896	20	2.29358	1.4
Swede	0418	26	2	4	2	C	22	1	N	45.41	15.41	30	3.75	8	0.519143	1.4
Swede	0418	26	2	4	2	C	22	2	N	32.18	15.2	16.98	1.88667	9	0.592105	1.4
Swede	0406	26	2	4	2	C	24	1	Y							1.4
Swede	0406	26	2	4	2	C	24	2	Y							1.4
Swede	0421	26	2	4	3	A	5	1	N	37.82	17.75	20.07	1.82455	11	0.619718	1.4
Swede	0421	26	2	4	3	A	5	2	Y							1.4
Winter OSR	00R4	26	2	4	3	A	8	1	N	26.63	13.47	13.16	1.01231	13	0.965108	1.4
Winter OSR	00R4	26	2	4	3	A	8	2	Y							1.4
Spring OSR	0393	26	2	4	3	B	13	1	N	54.97	13.93	41.04	2.41412	17	1.22039	1.4
Spring OSR	0393	26	2	4	3	B	13	2	N	52.75	20.87	31.88	1.77111	18	0.862482	1.4
Spring OSR	0399	26	2	4	3	B	17	1	N	43.74	18.58	25.16	1.67733	15	0.80732	1.4
Spring OSR	0399	26	2	4	3	B	17	2	N	52.13	16.56	35.57	1.7785	20	1.20773	1.4
Swede	0401	26	2	4	3	B	21	1	N	30.58	13.68	16.9	1.20714	14	1.02339	1.4
Swede	0401	26	2	4	3	B	21	2	N	29.7	11.13	18.57	1.32643	14	1.25786	1.4
Spring OSR	0398	26	2	4	3	C	31	1	N	43.7	18.78	24.92	1.46588	17	0.905218	1.4
Spring OSR	0398	26	2	4	3	C	31	2	Y							1.4
Swede	0436	27	2	1	1	A	6	1	N	44.52	15.9	28.62	2.20154	13	0.81761	1.4
Swede	0436	27	2	1	1	A	6	2	N	39.87	16.15	23.72	1.82462	13	0.804954	1.4
Swede	0454	27	2	1	1	C	23	1	N	51.55	17.81	33.74	1.687	20	1.12296	1.4
Swede	0454	27	2	1	1	C	23	2	N	40.21	13.16	27.05	2.08077	13	0.987842	1.4
Winter OSR	0001	27	2	1	1	C	25	1	N	54.21	19.21	35	1.4	25	1.30141	1.4
Winter OSR	0001	27	2	1	1	C	25	2	Y							1.4
Swede	0434	27	2	1	1	C	31	1	N	66.88	19.55	47.33	1.75296	27	1.38107	1.4
Swede	0434	27	2	1	1	C	31	2	N	32.27	13.73	18.54	1.236	15	1.0925	1.4
Swede	0435	27	2	1	1	C	32	1	Y							1.4
Swede	0435	27	2	1	1	C	32	2	N	14.18	8.47	5.71	0.815714	7	0.826446	1.4
Swede	0442	27	2	1	2	A	8	1	Y							1.4
Swede	0442	27	2	1	2	A	8	2	Y							1.4
Swede	0443	27	2	1	2	A	11	1	N	17.2	7.88	9.32	0.621333	15	1.90355	1.4
Swede	0443	27	2	1	2	A	11	2	N	30.71	10.33	20.38	2.038	10	0.968054	1.4
Swede	0451	27	2	1	2	C	27	1	N	36.21	15.74	20.47	1.70583	12	0.762389	1.4
Swede	0451	27	2	1	2	C	27	2	N	41.58	15.24	26.34	1.54941	17	1.11549	1.4
Swede	0438	27	2	1	3	A	2	1	Y							1.4
Swede	0438	27	2	1	3	A	2	2	N	24.05	12.06	11.99	0.922308	13	1.07794	1.4
Swede	0445	27	2	1	3	A	3	1	N	23.75	9.92	13.83	1.1525	12	1.20968	1.4
Swede	0445	27	2	1	3	A	3	2	Y							1.4
Winter OSR	00R4	27	2	1	3	A	5	1	Y							1.4
Winter OSR	00R4	27	2	1	3	A	5	2	Y							1.4
Winter OSR	00R2	27	2	1	3	C	22	1	N	42.58	16.36	26.22	0.874	30	1.83374	1.4
Winter OSR	00R2	27	2	1	3	C	22	2	N	60.52	20.24	40.28	1.7513	23	1.13636	1.4
Swede	0433	27	2	1	3	C	25	1	N	30.82	13.34	17.48	1.16533	15	1.12444	1.4
Swede	0433	27	2	1	3	C	25	2	Y							1.4
Swede	0442	27	2	2	1	A	11	1	N	25.22	10.54	14.68	1.835	8	0.759013	1.4
Swede	0442	27	2	2	1	A	11	2	N	32.98	13.24	19.74	1.23375	16	1.20846	1.4
Swede	0447	27	2	2	1	B	18	1	N	28.83	14.9	13.93	1.74125	8	0.536913	1.4
Swede	0447	27	2	2	1	B	18	2	N	31.96	12.17	19.79	1.64917	12	0.986031	1.4
Swede	0434	27	2	2	1	C	23	1	N	76.3	20.99	55.31	1.90724	29	1.38161	1.4
Swede	0434	27	2	2	1	C	23	2	N	17.8	7.54	10.26	1.71	6	0.795756	1.4
Swede	0445	27	2	2	1	C	25	1	Y							1.4
Swede	0445	27	2	2	1	C	25	2	N	27.7	9.51	18.19	2.02111	9	0.946372	1.4
Swede	0433	27	2	2	1	C	26	1	Y							1.4
Swede	0433	27	2	2	1	C	26	2	Y							1.4
Swede	0438	27	2	2	2	A	1	1	Y							1.4
Swede	0438	27	2	2	2	A	1	2	N	11.95	6.49	5.46	1.092	5	0.770416	1.4
Winter OSR	0004	27	2	2	2	B	12	1	N	10.62	6.61	4.01	0.401	10	1.51286	1.4
Winter OSR	0004	27	2	2	2	B	12	2	N	55.28	19.43	35.85	1.62955	22	1.13227	1.4
Swede	0445	27	2	2	2	B	14	1	Y							1.4
Swede	0445	27	2	2	2	B	14	2	Y							1.4
Swede	0454	27	2	2	2	C	27	1	N	45.05	16.87	28.18	2.34833	12	0.711322	1.4
Swede	0454	27	2	2	2	C	27	2	N	47.13	17.17	29.96	1.57684	19	1.10658	1.4
Winter OSR	0004	27	2	2	3	A	7	1	N	36.18	12.15	24.03	1.602	15	1.23457	1.4
Winter OSR	0004	27	2	2	3	A	7	2	N	35.9	14.52	21.38	1.42533	15	1.03306	1.4
Swede	0435	27	2	2	3	A	11	1	Y							1.4
Swede	0435	27	2	2	3	A	11	2	N	47	19.76	27.24	1.29714	21	1.06275	1.4
Swede	0443	27	2	3	1	A	5	1	N	23.82	10.85	12.97	0.810625	16	1.47465	1.4
Swede	0443	27	2	3	1	A	5	2	N	31.97	8.89	23.08	3.84667	6	0.674916	1.4
Winter OSR	0002	27	2	3	1	A	8	1	Y							1.4
Winter OSR	0002	27	2	3	1	A	8	2	Y							1.4
Swede	0447	27	2	3	1	B	13	1	N	40.83	16.32	24.51	1.88538	13	0.796569	1.4
Swede	0447	27	2	3	1	B	13	2	N	64.41	18.56	45.85	3.52692	13	0.700431	1.4
Swede	0452	27	2	3	1	B	15	1	N	35.38	9.64	25.74	2.145	12	1.24481	1.4
Swede	0452	27	2	3	1	B	15	2	N	44.47	15.38	29.09	1.1636	25	1.62549	1.4
Swede	0436	27	2	3	1	B	19	1	N	32.29	15.3	16.99	2.42714	7	0.457516	1.4
Swede	0436	27	2	3	1	B	19	2	N	39.77	16.03	23.74	1.31889	18	1.12289	1.4
Winter OSR	00R4	27	2	3	1	B	21	1	N	53.87	13.16	40.71	1.56577	26	1.97568	1.4
Winter OSR	00R4	27	2	3	1	B	21	2	Y							1.4
Swede	0451	27	2	3	2	A	2	1	N	49.15	16.81	32.34	1.54	21	1.24926	1.4
Swede	0451	27	2	3	2	A	2	2	N	65.37	14.74	50.63	3.61643	14	0.949796	1.4
Winter OSR	0002	27	2	3	2	A	7	1	Y							1.4
Winter OSR	0002	27	2	3	2	A	7	2	Y							1.4
Winter OSR	0001	27	2	3	2	B	20	1	N	43.88	15.58	28.3	1.132	25	1.60462	1.4
Winter OSR	0001	27	2	3	2	B	20	2	N	54.16	21.25	32.91	1.13483	29	1.36471	1.4
Swede	0452	27	2	3	2	C	28	1	Y							1.4
Swede	0452	27	2	3	2	C	28	2	N	42.04	18.83	23.21	1.28944	18	0.955921	1.4
Winter OSR	0004	27	2	3	3	A	6	1	N	35.59	16.6	18.99	1.055	18	1.08434	1.4
Winter OSR	0004	27	2	3	3	A	6	2	N	53.01	20.2	32.81	1.3124	25	1.23762	1.4
Swede	0454	27	2	3	3	A	8	1	Y							1.4
Swede	0454	27	2	3	3	A	8	2	N	46.34	15.85	30.49	2.17786	14	0.883281	1.4
Swede	0435	27	2	3	3	A	11	1	N	50.93	17.09	33.84	2.41714	14	0.819193	1.4
Swede	0435	27	2	3	3	A	11	2	N	47.91	17.96	29.95	1.24792	24	1.3363	1.4
Swede	0438	27	2	3	3	B	14	1	Y							1.4
Swede	0438	27	2	3	3	B	14	2	Y							1.4
Swede	0434	27	2	3	3	B	17	1	N	110.99	16.78	94.21	3.03903	31	1.84744	1.4
Swede	0434	27	2	3	3	B	17	2	N	89.05	20.86	68.19	2.06636	33	1.58198	1.4
Swede	0436	27	2	3	3	B	20	1	N	71.35	19.89	51.46	2.85889	18	0.904977	1.4
Swede	0436	27	2	3	3	B	20	2	N	56.58	19.64	36.94	1.847	20	1.01833	1.4
Swede	0433	27	2	3	3	C	28	1	Y							1.4
Swede	0433	27	2	3	3	C	28	2	Y							1.4
Swede	0442	27	2	3	3	C	29	1	Y							1.4
Swede	0442	27	2	3	3	C	29	2	Y							1.4
Swede	0451	27	2	4	1	A	7	1	N	42.15	16.65	25.5	1.5	17	1.02102	1.4
Swede	0451	27	2	4	1	A	7	2	N	20.84	5.49	15.35	0.959375	16	2.91439	1.4
Winter OSR	0001	27	2	4	1	A	8	1	N	62.02	19.29	42.73	1.37839	31	1.60705	1.4
Winter OSR	0001	27	2	4	1	A	8	2	N	38.19	12.41	25.78	1.07417	24	1.93392	1.4
Swede	0451	27	2	4	2	A	2	1	Y							1.4
Swede	0451	27	2	4	2	A	2	2	N	39.93	14.55	25.38	1.269	20	1.37457	1.4
Winter OSR	00R4	27	2	4	2	C	27	1	Y							1.4
Winter OSR	00R4	27	2	4	2	C	27	2	N	34.46	14.54	19.92	1.245	16	1.10041	1.4
Winter OSR	00R2	27	2	4	3	A	1	1	N	7.94	5.91	2.03	0.29	7	1.18443	1.4
Winter OSR	00R2	27	2	4	3	A	1	2	N	57.34	19.83	37.51	1.25033	30	1.51286	1.4
Winter OSR	0002	27	2	4	3	A	7	1	N	49.73	18.18	31.55	1.08793	29	1.59516	1.4
Winter OSR	0002	27	2	4	3	A	7	2	Y							1.4
Swede	0447	27	2	4	3	A	8	1	N	38.39	14.38	24.01	2.00083	12	0.834492	1.4
Swede	0447	27	2	4	3	A	8	2	N	104.66	17.11	87.55	7.95909	11	0.642899	1.4
Swede	0452	27	2	4	3	B	13	1	Y							1.4
Swede	0452	27	2	4	3	B	13	2	N	48.81	17.99	30.82	1.34	23	1.27849	1.4
Swede	0443	27	2	4	3	B	21	1	Y							1.4
Swede	0443	27	2	4	3	B	21	2	N	37.58	13.89	23.69	1.39353	17	1.2239	1.4
Swede	0451	27	2	4	3	C	27	1	Y							1.4
Swede	0451	27	2	4	3	C	27	2	N	34.83	12.37	22.46	0.863846	26	2.10186	1.4
Swede	0435	27	2	4	3	C	29	1	Y							1.4
Swede	0435	27	2	4	3	C	29	2	N	47.65	19.76	27.89	1.74313	16	0.809717	1.4
Winter OSR	0027	28	2	1	1	A	1	1	Y							1.4
Winter OSR	0027	28	2	1	1	A	1	2	N	63.28	18.66	44.62	1.94	23	1.23258	1.4
Winter OSR	0034	28	2	1	1	B	15	1	Y							1.4
Winter OSR	0034	28	2	1	1	B	15	2	N	35.3	7.16	28.14	3.5175	8	1.11732	1.4
Winter OSR	0011	28	2	1	1	B	21	1	N	78.36	22.47	55.89	1.92724	29	1.29061	1.4
Winter OSR	0011	28	2	1	1	B	21	2	N	89.27	21.8	67.47	2.249	30	1.37615	1.4
Winter OSR	0012	28	2	1	1	C	23	1	N	29.5	14.72	14.78	1.13692	13	0.883152	1.4
Winter OSR	0012	28	2	1	1	C	23	2	Y							1.4
Winter OSR	0020	28	2	1	1	C	27	1	N	50.58	20.95	29.63	1.41095	21	1.00239	1.4
Winter OSR	0020	28	2	1	1	C	27	2	Y							1.4
Winter OSR	0013	28	2	1	1	C	31	1	Y							1.4
Winter OSR	0013	28	2	1	1	C	31	2	Y							1.4
Winter OSR	0025	28	2	1	2	A	2	1	N	33.83	17.43	16.4	0.964706	17	0.97533	1.4
Winter OSR	0025	28	2	1	2	A	2	2	N	42.52	20.17	22.35	1.71923	13	0.644522	1.4
Winter OSR	0030	28	2	1	2	A	7	1	Y							1.4
Winter OSR	0030	28	2	1	2	A	7	2	N	36.54	14.93	21.61	1.27118	17	1.13865	1.4
Winter OSR	0022	28	2	1	2	A	10	1	Y							1.4
Winter OSR	0022	28	2	1	2	A	10	2	N	49.77	17.29	32.48	1.624	20	1.15674	1.4
Winter OSR	0033	28	2	1	2	B	15	1	Y							1.4
Winter OSR	0033	28	2	1	2	B	15	2	N	85.21	24.74	60.47	2.23963	27	1.09135	1.4
Winter OSR	00R4	28	2	1	2	B	20	1	N	40.93	14.07	26.86	1.22091	22	1.56361	1.4
Winter OSR	00R4	28	2	1	2	B	20	2	Y							1.4
Winter OSR	0021	28	2	1	2	B	21	1	N	77.27	23.03	54.24	1.87034	29	1.25923	1.4
Winter OSR	0021	28	2	1	2	B	21	2	N	54.82	17.9	36.92	1.846	20	1.11732	1.4
Winter OSR	0024	28	2	1	2	C	23	1	Y							1.4
Winter OSR	0024	28	2	1	2	C	23	2	N	33.93	13.39	20.54	0.893043	23	1.7177	1.4
Winter OSR	0010	28	2	1	2	C	28	1	N	46.82	16.75	30.07	1.4319	21	1.25373	1.4
Winter OSR	0010	28	2	1	2	C	28	2	Y							1.4
Winter OSR	0016	28	2	1	2	C	29	1	N	49.04	20.86	28.18	1.17417	24	1.15053	1.4
Winter OSR	0016	28	2	1	2	C	29	2	Y							1.4
Winter OSR	0007	28	2	1	2	C	30	1	N	39.22	14.85	24.37	1.43353	17	1.14478	1.4
Winter OSR	0007	28	2	1	2	C	30	2	N	51.44	19.31	32.13	1.10793	29	1.50181	1.4
Winter OSR	0028	28	2	1	2	C	31	1	N	19.69	9.01	10.68	0.628235	17	1.88679	1.4
Winter OSR	0028	28	2	1	2	C	31	2	Y							1.4
Winter OSR	0023	28	2	1	3	A	3	1	Y							1.4
Winter OSR	0023	28	2	1	3	A	3	2	N	31.17	14.55	16.62	0.573103	29	1.99313	1.4
Winter OSR	0032	28	2	1	3	A	5	1	Y							1.4
Winter OSR	0032	28	2	1	3	A	5	2	N	44.64	14.92	29.72	1.74824	17	1.13941	1.4
Winter OSR	0014	28	2	1	3	A	8	1	N	76.43	21.43	55	1.57143	35	1.63322	1.4
Winter OSR	0014	28	2	1	3	A	8	2	N	65.43	23.18	42.25	1.2803	33	1.42364	1.4
Winter OSR	0009	28	2	1	3	A	11	1	Y							1.4
Winter OSR	0009	28	2	1	3	A	11	2	Y							1.4
Winter OSR	0017	28	2	1	3	B	13	1	N	33.77	14.81	18.96	0.997895	19	1.28292	1.4
Winter OSR	0017	28	2	1	3	B	13	2	Y							1.4
Winter OSR	0015	28	2	1	3	B	18	1	N	35.91	13.43	22.48	1.60571	14	1.04244	1.4
Winter OSR	0015	28	2	1	3	B	18	2	Y							1.4
Winter OSR	0026	28	2	1	3	C	32	1	N	53.85	20.6	33.25	1.58333	21	1.01942	1.4
Winter OSR	0026	28	2	1	3	C	32	2	N	62.97	21.14	41.83	1.8187	23	1.08798	1.4
Winter OSR	0027	28	2	2	1	A	1	1	Y							1.4
Winter OSR	0027	28	2	2	1	A	1	2	N	72.64	18.09	54.55	1.88103	29	1.6031	1.4
Winter OSR	00R4	28	2	2	1	A	2	1	N	40.64	17.66	22.98	1.09429	21	1.18913	1.4
Winter OSR	00R4	28	2	2	1	A	2	2	Y							1.4
Winter OSR	0025	28	2	2	1	B	15	1	N	28.98	14.69	14.29	1.29909	11	0.748809	1.4
Winter OSR	0025	28	2	2	1	B	15	2	N	26.88	14.99	11.89	0.625789	19	1.26751	1.4
Winter OSR	0010	28	2	2	1	B	21	1	Y							1.4
Winter OSR	0010	28	2	2	1	B	21	2	N	53.97	18.4	35.57	1.07788	33	1.79348	1.4
Winter OSR	0016	28	2	2	1	C	26	1	N	63.23	19.8	43.43	1.60852	27	1.36364	1.4
Winter OSR	0016	28	2	2	1	C	26	2	Y							1.4
Winter OSR	0036	28	2	2	2	A	4	1	N	75.2	24.6	50.6	1.58125	32	1.30081	1.4
Winter OSR	0036	28	2	2	2	A	4	2	N	38.3	20.79	17.51	0.625357	28	1.3468	1.4
Winter OSR	0011	28	2	2	2	A	6	1	N	80.1	21.17	58.93	2.56217	23	1.08644	1.4
Winter OSR	0011	28	2	2	2	A	6	2	N	69.89	21.54	48.35	1.85962	26	1.20706	1.4
Winter OSR	0024	28	2	2	2	A	8	1	Y							1.4
Winter OSR	0024	28	2	2	2	A	8	2	N	36.7	15.98	20.72	1.09053	19	1.18899	1.4
Winter OSR	0031	28	2	2	2	A	11	1	N	34.51	15.34	19.17	1.12765	17	1.10821	1.4
Winter OSR	0031	28	2	2	2	A	11	2	N	31.42	11.44	19.98	1.53692	13	1.13636	1.4
Winter OSR	0013	28	2	2	2	C	30	1	Y							1.4
Winter OSR	0013	28	2	2	2	C	30	2	Y							1.4
Winter OSR	0035	28	2	2	2	C	32	1	Y							1.4
Winter OSR	0035	28	2	2	2	C	32	2	Y							1.4
Winter OSR	0032	28	2	2	3	A	11	1	N	49.7	13.11	36.59	1.4636	25	1.90694	1.4
Winter OSR	0032	28	2	2	3	A	11	2	N	69.82	18.36	51.46	1.77448	29	1.57952	1.4
Winter OSR	0012	28	2	2	3	B	14	1	Y							1.4
Winter OSR	0012	28	2	2	3	B	14	2	N	38.6	16.89	21.71	1.55071	14	0.828893	1.4
Winter OSR	0029	28	2	2	3	C	28	1	N	69.56	26.91	42.65	1.29242	33	1.22631	1.4
Winter OSR	0029	28	2	2	3	C	28	2	N	72.48	23.4	49.08	1.88769	26	1.11111	1.4
Winter OSR	0021	28	2	3	1	A	3	1	N	62.71	22.57	40.14	2.007	20	0.886132	1.4
Winter OSR	0021	28	2	3	1	A	3	2	N	48.78	17.11	31.67	1.75944	18	1.05202	1.4
Winter OSR	0014	28	2	3	1	A	10	1	N	75.36	19.47	55.89	1.5525	36	1.849	1.4
Winter OSR	0014	28	2	3	1	A	10	2	N	43.19	13.55	29.64	1.41143	21	1.54982	1.4
Winter OSR	0020	28	2	3	1	B	14	1	N	66.99	26.7	40.29	1.15114	35	1.31086	1.4
Winter OSR	0020	28	2	3	1	B	14	2	Y							1.4
Winter OSR	0033	28	2	3	1	B	18	1	Y							1.4
Winter OSR	0033	28	2	3	1	B	18	2	N	55.33	16.12	39.21	1.45222	27	1.67494	1.4
Winter OSR	0015	28	2	3	1	C	27	1	Y							1.4
Winter OSR	0015	28	2	3	1	C	27	2	Y							1.4
Winter OSR	0034	28	2	3	1	C	28	1	Y							1.4
Winter OSR	0034	28	2	3	1	C	28	2	Y							1.4
Winter OSR	0016	28	2	3	1	C	30	1	N	45.33	16.19	29.14	1.1656	25	1.54416	1.4
Winter OSR	0016	28	2	3	1	C	30	2	N	33.53	3.7	29.83	2.29462	13	3.51351	1.4
Winter OSR	0031	28	2	3	2	A	10	1	N	32.52	8.22	24.3	2.025	12	1.45985	1.4
Winter OSR	0031	28	2	3	2	A	10	2	N	33.56	13.14	20.42	0.928182	22	1.67428	1.4
Winter OSR	0036	28	2	3	2	A	11	1	Y							1.4
Winter OSR	0036	28	2	3	2	A	11	2	Y							1.4
Winter OSR	0025	28	2	3	2	B	12	1	Y							1.4
Winter OSR	0025	28	2	3	2	B	12	2	N	35.98	17.92	18.06	1.00333	18	1.00446	1.4
Winter OSR	0028	28	2	3	2	B	13	1	Y							1.4
Winter OSR	0028	28	2	3	2	B	13	2	Y							1.4
Winter OSR	0013	28	2	3	2	B	14	1	N	21.33	11.83	9.5	0.791667	12	1.01437	1.4
Winter OSR	0013	28	2	3	2	B	14	2	N	12.66	7.5	5.16	0.396923	13	1.73333	1.4
Winter OSR	00R4	28	2	3	2	B	20	1	Y							1.4
Winter OSR	00R4	28	2	3	2	B	20	2	Y							1.4
Winter OSR	0035	28	2	3	2	C	24	1	N	29.42	11.63	17.79	1.61727	11	0.94583	1.4
Winter OSR	0035	28	2	3	2	C	24	2	N	24.31	12.83	11.48	0.7175	16	1.24708	1.4
Winter OSR	0017	28	2	3	2	C	30	1	N	17.02	8.87	8.15	0.626923	13	1.46561	1.4
Winter OSR	0017	28	2	3	2	C	30	2	Y							1.4
Winter OSR	0026	28	2	3	2	C	31	1	N	49.32	17.81	31.51	1.43227	22	1.23526	1.4
Winter OSR	0026	28	2	3	2	C	31	2	N	46.2	17.96	28.24	1.1296	25	1.39198	1.4
Winter OSR	0029	28	2	3	3	A	4	1	Y							1.4
Winter OSR	0029	28	2	3	3	A	4	2	N	67.82	19.37	48.45	1.79444	27	1.39391	1.4
Winter OSR	0027	28	2	3	3	B	12	1	N	59.87	17.16	42.71	1.77958	24	1.3986	1.4
Winter OSR	0027	28	2	3	3	B	12	2	N	68.08	18.78	49.3	2.14348	23	1.22471	1.4
Winter OSR	0009	28	2	3	3	B	17	1	N	34.58	13.71	20.87	0.869583	24	1.75055	1.4
Winter OSR	0009	28	2	3	3	B	17	2	Y							1.4
Winter OSR	0030	28	2	3	3	B	21	1	N	26.65	4.08	22.57	1.61214	14	3.43137	1.4
Winter OSR	0030	28	2	3	3	B	21	2	Y							1.4
Winter OSR	0007	28	2	3	3	C	23	1	Y							1.4
Winter OSR	0007	28	2	3	3	C	23	2	N	53.11	19.1	34.01	1.25963	27	1.41361	1.4
Winter OSR	0022	28	2	3	3	C	30	1	Y							1.4
Winter OSR	0022	28	2	3	3	C	30	2	Y							1.4
Winter OSR	0023	28	2	3	3	C	31	1	N	43.12	17.1	26.02	0.565652	46	2.69006	1.4
Winter OSR	0023	28	2	3	3	C	31	2	N	19.65	10.63	9.02	0.346923	26	2.44591	1.4
Winter OSR	0022	28	2	4	1	A	1	1	Y							1.4
Winter OSR	0022	28	2	4	1	A	1	2	N	105.45	18.54	86.91	3.10393	28	1.51025	1.4
Winter OSR	0026	28	2	4	1	A	4	1	N	53.02	17.66	35.36	1.47333	24	1.359	1.4
Winter OSR	0026	28	2	4	1	A	4	2	N	53.8	20.48	33.32	2.0825	16	0.78125	1.4
Winter OSR	0035	28	2	4	1	A	11	1	N	56.09	18.17	37.92	1.185	32	1.76114	1.4
Winter OSR	0035	28	2	4	1	A	11	2	N	26.78	10.98	15.8	1.58	10	0.910747	1.4
Winter OSR	0034	28	2	4	1	B	18	1	Y							1.4
Winter OSR	0034	28	2	4	1	B	18	2	Y							1.4
Winter OSR	0023	28	2	4	1	B	21	1	N	42.99	15.04	27.95	1.03519	27	1.79521	1.4
Winter OSR	0023	28	2	4	1	B	21	2	N	33.52	12.86	20.66	0.765185	27	2.09953	1.4
Winter OSR	0021	28	2	4	2	A	1	1	Y							1.4
Winter OSR	0021	28	2	4	2	A	1	2	N	72.06	21.23	50.83	1.75276	29	1.36599	1.4
Winter OSR	0024	28	2	4	2	A	2	1	N	27.42	12.7	14.72	0.566154	26	2.04724	1.4
Winter OSR	0024	28	2	4	2	A	2	2	N	49.35	19.47	29.88	1.29913	23	1.1813	1.4
Winter OSR	0028	28	2	4	2	A	5	1	N	33.08	14.33	18.75	0.892857	21	1.46546	1.4
Winter OSR	0028	28	2	4	2	A	5	2	Y							1.4
Winter OSR	0017	28	2	4	2	A	8	1	Y							1.4
Winter OSR	0017	28	2	4	2	A	8	2	Y							1.4
Winter OSR	0033	28	2	4	2	A	9	1	N	52.88	17.23	35.65	1.426	25	1.45096	1.4
Winter OSR	0033	28	2	4	2	A	9	2	Y							1.4
Winter OSR	0010	28	2	4	2	B	12	1	N	36.94	14.43	22.51	0.978696	23	1.5939	1.4
Winter OSR	0010	28	2	4	2	B	12	2	N	41.22	13.36	27.86	1.03185	27	2.02096	1.4
Winter OSR	0036	28	2	4	2	B	13	1	N	36.94	17.16	19.78	0.941905	21	1.22378	1.4
Winter OSR	0036	28	2	4	2	B	13	2	Y							1.4
Winter OSR	0014	28	2	4	2	B	15	1	Y							1.4
Winter OSR	0014	28	2	4	2	B	15	2	N	63.74	18.69	45.05	1.25139	36	1.92616	1.4
Winter OSR	0029	28	2	4	2	B	21	1	N	74.63	22.77	51.86	1.40162	37	1.62495	1.4
Winter OSR	0029	28	2	4	2	B	21	2	N	91.06	25.61	65.45	1.67821	39	1.52284	1.4
Winter OSR	0032	28	2	4	2	C	28	1	Y							1.4
Winter OSR	0032	28	2	4	2	C	28	2	N	63.36	18.15	45.21	1.96565	23	1.26722	1.4
Winter OSR	0031	28	2	4	2	C	32	1	Y							1.4
Winter OSR	0031	28	2	4	2	C	32	2	N	80.84	21.2	59.64	2.29385	26	1.22642	1.4
Winter OSR	0020	28	2	4	3	A	2	1	Y							1.4
Winter OSR	0020	28	2	4	3	A	2	2	N	69.6	21.13	48.47	2.85118	17	0.804543	1.4
Winter OSR	0009	28	2	4	3	A	7	1	Y							1.4
Winter OSR	0009	28	2	4	3	A	7	2	Y							1.4
Winter OSR	0007	28	2	4	3	A	9	1	N	56.81	20.33	36.48	1.17677	31	1.52484	1.4
Winter OSR	0007	28	2	4	3	A	9	2	N	71.69	20.03	51.66	1.722	30	1.49775	1.4
Winter OSR	0012	28	2	4	3	B	19	1	N	46.57	3.44	43.13	2.69563	16	4.65116	1.4
Winter OSR	0012	28	2	4	3	B	19	2	N	53.62	15.69	37.93	1.72409	22	1.40217	1.4
Winter OSR	0015	28	2	4	3	C	26	1	Y							1.4
Winter OSR	0015	28	2	4	3	C	26	2	Y							1.4
Winter OSR	0030	28	2	4	3	C	29	1	N	69.11	24.88	44.23	1.3403	33	1.32637	1.4
Winter OSR	0030	28	2	4	3	C	29	2	Y							1.4
Winter OSR	0011	28	2	4	3	C	31	1	N	83.19	24.17	59.02	1.73588	34	1.4067	1.4
Winter OSR	0011	28	2	4	3	C	31	2	N	101.45	27.29	74.16	2.00432	37	1.35581	1.4
Winter OSR	00R4	29	2	1	1	A	7	1	N	40.85	17.24	23.61	1.24263	19	1.10209	1.4
Winter OSR	00R4	29	2	1	1	A	7	2	N	37.61	15.67	21.94	1.29059	17	1.08488	1.4
Winter OSR	0057	29	2	1	1	C	23	1	N	28.96	12.61	16.35	1.02188	16	1.26883	1.4
Winter OSR	0057	29	2	1	1	C	23	2	N	50.58	17.65	32.93	1.26654	26	1.47309	1.4
Winter OSR	0044	29	2	1	1	C	28	1	Y							1.4
Winter OSR	0044	29	2	1	1	C	28	2	Y							1.4
Winter OSR	0049	29	2	1	1	C	30	1	N	42.77	20.31	22.46	1.02091	22	1.08321	1.4
Winter OSR	0049	29	2	1	1	C	30	2	N	76.07	28.32	47.75	1.25658	38	1.34181	1.4
Winter OSR	0061	29	2	1	2	A	11	1	Y							1.4
Winter OSR	0061	29	2	1	2	A	11	2	Y							1.4
Winter OSR	0050	29	2	1	2	B	16	1	N	63.49	18.66	44.83	1.72423	26	1.39335	1.4
Winter OSR	0050	29	2	1	2	B	16	2	Y							1.4
Winter OSR	0058	29	2	1	2	B	19	1	N	64.29	25.54	38.75	1.61458	24	0.939702	1.4
Winter OSR	0058	29	2	1	2	B	19	2	N	59.23	23.8	35.43	1.36269	26	1.09244	1.4
Winter OSR	0037	29	2	1	2	C	23	1	Y							1.4
Winter OSR	0037	29	2	1	2	C	23	2	N	21.04	10.66	10.38	1.2975	8	0.750469	1.4
Winter OSR	0040	29	2	1	3	A	2	1	N	47.07	21.16	25.91	1.0364	25	1.18147	1.4
Winter OSR	0040	29	2	1	3	A	2	2	N	25.79	14.17	11.62	0.774667	15	1.05857	1.4
Winter OSR	0048	29	2	1	3	A	8	1	N	35.56	9.8	25.76	2.14667	12	1.22449	1.4
Winter OSR	0048	29	2	1	3	A	8	2	Y							1.4
Winter OSR	0055	29	2	1	3	A	10	1	N	44.53	14	30.53	1.05276	29	2.07143	1.4
Winter OSR	0055	29	2	1	3	A	10	2	N	64.34	19.65	44.69	1.54103	29	1.47583	1.4
Winter OSR	0054	29	2	1	3	B	15	1	N	71.43	21.24	50.19	1.73069	29	1.36535	1.4
Winter OSR	0054	29	2	1	3	B	15	2	N	61.9	23.8	38.1	1.36071	28	1.17647	1.4
Winter OSR	0059	29	2	2	1	B	21	1	N	60.09	19.94	40.15	1.25469	32	1.60481	1.4
Winter OSR	0059	29	2	2	1	B	21	2	N	30.88	11.49	19.39	1.21188	16	1.39252	1.4
Winter OSR	0044	29	2	2	1	C	30	1	Y							1.4
Winter OSR	0044	29	2	2	1	C	30	2	Y							1.4
Winter OSR	0048	29	2	2	1	C	31	1	N	41.31	15.54	25.77	1.61062	16	1.0296	1.4
Winter OSR	0048	29	2	2	1	C	31	2	N	47.42	17.68	29.74	1.06214	28	1.58371	1.4
Winter OSR	0052	29	2	2	2	A	1	1	N	67.62	17.79	49.83	1.661	30	1.68634	1.4
Winter OSR	0052	29	2	2	2	A	1	2	Y							1.4
Winter OSR	0068	29	2	2	2	A	2	1	N	46.76	17.19	29.57	0.953871	31	1.80337	1.4
Winter OSR	0068	29	2	2	2	A	2	2	Y							1.4
Winter OSR	0037	29	2	2	2	B	17	1	N	55.39	20.39	35	1.75	20	0.980873	1.4
Winter OSR	0037	29	2	2	2	B	17	2	Y							1.4
Winter OSR	0055	29	2	2	2	C	23	1	N	35.15	9.75	25.4	1.27	20	2.05128	1.4
Winter OSR	0055	29	2	2	2	C	23	2	N	43.23	17.74	25.49	1.06208	24	1.35287	1.4
Winter OSR	0066	29	2	2	2	C	31	1	N	34.53	16.04	18.49	0.880476	21	1.30923	1.4
Winter OSR	0066	29	2	2	2	C	31	2	N	42.71	19.38	23.33	0.9332	25	1.28999	1.4
Winter OSR	0056	29	2	2	3	A	1	1	N	47.47	17.85	29.62	2.11571	14	0.784314	1.4
Winter OSR	0056	29	2	2	3	A	1	2	N	46.92	5.4	41.52	2.96571	14	2.59259	1.4
Winter OSR	00R4	29	2	2	3	C	31	1	N	35.78	13.81	21.97	1.83083	12	0.868936	1.4
Winter OSR	00R4	29	2	2	3	C	31	2	N	45.99	19.7	26.29	0.938929	28	1.42132	1.4
Winter OSR	0066	29	2	3	1	A	1	1	N	62.88	23.08	39.8	1.20606	33	1.42981	1.4
Winter OSR	0066	29	2	3	1	A	1	2	Y							1.4
Winter OSR	0050	29	2	3	1	A	7	1	N	49.29	17.51	31.78	1.67263	19	1.08509	1.4
Winter OSR	0050	29	2	3	1	A	7	2	N	67.29	24.24	43.05	1.13289	38	1.56766	1.4
Winter OSR	0061	29	2	3	1	B	13	1	Y							1.4
Winter OSR	0061	29	2	3	1	B	13	2	Y							1.4
Winter OSR	0055	29	2	3	1	B	20	1	N	46.6	16.56	30.04	1.8775	16	0.966184	1.4
Winter OSR	0055	29	2	3	1	B	20	2	N	32.91	13.62	19.29	1.6075	12	0.881057	1.4
Winter OSR	0053	29	2	3	1	B	21	1	N	45.28	13.56	31.72	1.9825	16	1.17994	1.4
Winter OSR	0053	29	2	3	1	B	21	2	N	47.76	14.33	33.43	3.03909	11	0.76762	1.4
Winter OSR	0057	29	2	3	1	C	28	1	N	16.69	10.12	6.57	0.597273	11	1.08696	1.4
Winter OSR	0057	29	2	3	1	C	28	2	N	42.68	16.66	26.02	1.44556	18	1.08043	1.4
Winter OSR	0060	29	2	3	1	C	29	1	N	48.63	16.41	32.22	2.01375	16	0.975015	1.4
Winter OSR	0060	29	2	3	1	C	29	2	Y							1.4
Winter OSR	0058	29	2	3	2	A	6	1	N	63.48	25.17	38.31	1.82429	21	0.834327	1.4
Winter OSR	0058	29	2	3	2	A	6	2	N	65.19	3.05	62.14	5.64909	11	3.60656	1.4
Winter OSR	0040	29	2	3	2	A	7	1	N	26.1	13.2	12.9	0.921429	14	1.06061	1.4
Winter OSR	0040	29	2	3	2	A	7	2	Y							1.4
Winter OSR	0059	29	2	3	2	C	22	1	Y							1.4
Winter OSR	0059	29	2	3	2	C	22	2	Y							1.4
Winter OSR	0049	29	2	3	2	C	24	1	N	30.44	14.78	15.66	0.824211	19	1.28552	1.4
Winter OSR	0049	29	2	3	2	C	24	2	N	31.44	17.21	14.23	0.790556	18	1.0459	1.4
Winter OSR	0054	29	2	3	2	C	26	1	N	62.25	24.21	38.04	1.40889	27	1.11524	1.4
Winter OSR	0054	29	2	3	2	C	26	2	N	71.73	22.26	49.47	1.70586	29	1.30279	1.4
Winter OSR	0064	29	2	3	2	C	28	1	N	31.82	15.69	16.13	0.948824	17	1.08349	1.4
Winter OSR	0064	29	2	3	2	C	28	2	N	35.45	14.75	20.7	0.940909	22	1.49153	1.4
Winter OSR	0052	29	2	3	3	A	3	1	N	52.51	25.25	27.26	0.973571	28	1.10891	1.4
Winter OSR	0052	29	2	3	3	A	3	2	N	62.9	24.42	38.48	1.09943	35	1.43325	1.4
Winter OSR	0053	29	2	3	3	B	13	1	N	56.07	18.96	37.11	1.42731	26	1.37131	1.4
Winter OSR	0053	29	2	3	3	B	13	2	N	60.85	20.92	39.93	1.42607	28	1.33843	1.4
Winter OSR	0056	29	2	3	3	C	26	1	Y							1.4
Winter OSR	0056	29	2	3	3	C	26	2	Y							1.4
Winter OSR	0068	29	2	3	3	C	29	1	N	35.46	16.26	19.2	0.96	20	1.23001	1.4
Winter OSR	0068	29	2	3	3	C	29	2	N	39.46	16.39	23.07	1.04864	22	1.34228	1.4
Winter OSR	0060	29	2	3	3	C	31	1	N	65.96	24.27	41.69	1.43759	29	1.19489	1.4
Winter OSR	0060	29	2	3	3	C	31	2	N	40.44	4.16	36.28	3.02333	12	2.88462	1.4
Winter OSR	0044	29	2	4	1	A	5	1	N	54.14	21.64	32.5	1.25	26	1.20148	1.4
Winter OSR	0044	29	2	4	1	A	5	2	Y							1.4
Winter OSR	0048	29	2	4	1	A	6	1	N	65.5	21.75	43.75	1.82292	24	1.10345	1.4
Winter OSR	0048	29	2	4	1	A	6	2	Y							1.4
Winter OSR	0049	29	2	4	1	A	7	1	N	35.85	16.89	18.96	0.79	24	1.42096	1.4
Winter OSR	0049	29	2	4	1	A	7	2	N	24.17	12.92	11.25	0.75	15	1.16099	1.4
Winter OSR	0056	29	2	4	1	A	8	1	Y							1.4
Winter OSR	0056	29	2	4	1	A	8	2	Y							1.4
Winter OSR	0060	29	2	4	1	A	9	1	N	44.86	19.43	25.43	1.0172	25	1.28667	1.4
Winter OSR	0060	29	2	4	1	A	9	2	N	70.2	25.86	44.34	1.23167	36	1.39211	1.4
Winter OSR	0052	29	2	4	1	B	14	1	N	30.99	9.16	21.83	1.45533	15	1.63755	1.4
Winter OSR	0052	29	2	4	1	B	14	2	N	46.99	21.47	25.52	1.0208	25	1.16442	1.4
Winter OSR	0068	29	2	4	1	B	21	1	Y							1.4
Winter OSR	0068	29	2	4	1	B	21	2	N	41.7	15.71	25.99	1.0396	25	1.59134	1.4
Winter OSR	0053	29	2	4	1	C	23	1	N	49.01	17.69	31.32	1.36174	23	1.30017	1.4
Winter OSR	0053	29	2	4	1	C	23	2	N	56.2	17.84	38.36	1.5344	25	1.40135	1.4
Winter OSR	0066	29	2	4	1	C	30	1	N	52.61	22.3	30.31	1.44333	21	0.941704	1.4
Winter OSR	0066	29	2	4	1	C	30	2	N	58.71	21.96	36.75	1.53125	24	1.0929	1.4
Winter OSR	0040	29	2	4	2	A	11	1	Y							1.4
Winter OSR	0040	29	2	4	2	A	11	2	N	56.71	23.14	33.57	0.907297	37	1.59896	1.4
Winter OSR	0061	29	2	4	2	B	17	1	Y							1.4
Winter OSR	0061	29	2	4	2	B	17	2	Y							1.4
Winter OSR	0058	29	2	4	2	B	21	1	N	59.57	22.97	36.6	1.83	20	0.870701	1.4
Winter OSR	0058	29	2	4	2	B	21	2	N	57.09	22.4	34.69	2.04059	17	0.758929	1.4
Winter OSR	00R4	29	2	4	2	C	27	1	N	17.55	9.71	7.84	0.461176	17	1.75077	1.4
Winter OSR	00R4	29	2	4	2	C	27	2	N	47.92	17.35	30.57	1.13222	27	1.5562	1.4
Winter OSR	0037	29	2	4	2	C	29	1	Y							1.4
Winter OSR	0037	29	2	4	2	C	29	2	Y							1.4
Winter OSR	0059	29	2	4	3	A	4	1	N	17.15	6.67	10.48	0.698667	15	2.24888	1.4
Winter OSR	0059	29	2	4	3	A	4	2	N	42.09	17.69	24.4	0.841379	29	1.63934	1.4
Winter OSR	0054	29	2	4	3	B	17	1	N	27.43	16.94	10.49	0.655625	16	0.94451	1.4
Winter OSR	0054	29	2	4	3	B	17	2	N	77.22	22.6	54.62	2.10077	26	1.15044	1.4
Winter OSR	0050	29	2	4	3	C	22	1	Y							1.4
Winter OSR	0050	29	2	4	3	C	22	2	N	53.17	14.03	39.14	3.55818	11	0.784034	1.4
Winter OSR	0057	29	2	4	3	C	30	1	N	32.22	4.87	27.35	1.82333	15	3.08008	1.4
Winter OSR	0057	29	2	4	3	C	30	2	N	41.65	17.9	23.75	1.07955	22	1.22905	1.4
Winter OSR	0074	30	2	2	1	A	4	1	N	48.96	18.54	30.42	1.521	20	1.07875	1.4
Winter OSR	0074	30	2	2	1	A	4	2	N	74.97	19.75	55.22	2.12385	26	1.31646	1.4
Winter OSR	0076	30	2	2	1	A	5	1	N	29.69	14.68	15.01	0.7505	20	1.3624	1.4
Winter OSR	0076	30	2	2	1	A	5	2	Y							1.4
Winter OSR	0075	30	2	2	1	A	7	1	N	61.35	12.7	48.65	3.74231	13	1.02362	1.4
Winter OSR	0075	30	2	2	1	A	7	2	N	70.19	12.9	57.29	3.01526	19	1.47287	1.4
Winter OSR	0083	30	2	2	1	B	15	1	N	48.45	12.77	35.68	1.62182	22	1.72279	1.4
Winter OSR	0083	30	2	2	1	B	15	2	N	71.64	16.56	55.08	2.754	20	1.20773	1.4
Winter OSR	0071	30	2	2	1	B	17	1	N	23.88	8.23	15.65	1.565	10	1.21507	1.4
Winter OSR	0071	30	2	2	1	B	17	2	N	43.38	19.64	23.74	1.39647	17	0.86558	1.4
Winter OSR	0077	30	2	2	1	B	19	1	Y							1.4
Winter OSR	0077	30	2	2	1	B	19	2	Y							1.4
Winter OSR	0079	30	2	2	1	C	22	1	N	42.41	17.4	25.01	1.2505	20	1.14943	1.4
Winter OSR	0079	30	2	2	1	C	22	2	N	46.88	18.6	28.28	1.414	20	1.07527	1.4
Winter OSR	0078	30	2	2	1	C	24	1	N	32.67	15.2	17.47	0.6988	25	1.64474	1.4
Winter OSR	0078	30	2	2	1	C	24	2	N	62.5	23.71	38.79	1.38536	28	1.18094	1.4
Winter OSR	0075	30	2	2	2	A	4	1	N	45.17	13.38	31.79	1.98687	16	1.19581	1.4
Winter OSR	0075	30	2	2	2	A	4	2	N	35.18	13.11	22.07	1.29824	17	1.29672	1.4
Winter OSR	0077	30	2	2	2	A	8	1	Y							1.4
Winter OSR	0077	30	2	2	2	A	8	2	N	64.51	19.43	45.08	1.40875	32	1.64694	1.4
Winter OSR	0074	30	2	2	2	B	20	1	N	44.9	19.01	25.89	1.36263	19	0.999474	1.4
Winter OSR	0074	30	2	2	2	B	20	2	N	47.77	21.2	26.57	1.0628	25	1.17925	1.4
Winter OSR	0081	30	2	2	2	C	22	1	N	60.25	20.95	39.3	1.26774	31	1.47971	1.4
Winter OSR	0081	30	2	2	2	C	22	2	Y							1.4
Winter OSR	0071	30	2	2	2	C	25	1	Y							1.4
Winter OSR	0071	30	2	2	2	C	25	2	N	43.78	18.01	25.77	1.43167	18	0.999445	1.4
Winter OSR	0079	30	2	2	2	C	26	1	N	36.43	12.46	23.97	1.598	15	1.20385	1.4
Winter OSR	0079	30	2	2	2	C	26	2	N	30.35	14.3	16.05	1.3375	12	0.839161	1.4
Winter OSR	0076	30	2	2	3	A	2	1	N	37.11	5.91	31.2	3.12	10	1.69205	1.4
Winter OSR	0076	30	2	2	3	A	2	2	N	11.93	6.4	5.53	0.921667	6	0.9375	1.4
Winter OSR	0083	30	2	2	3	A	4	1	N	19.46	9.76	9.7	0.510526	19	1.94672	1.4
Winter OSR	0083	30	2	2	3	A	4	2	N	79.15	15.6	63.55	2.76304	23	1.47436	1.4
Winter OSR	0081	30	2	2	3	B	16	1	N	55.37	17.4	37.97	1.46038	26	1.49425	1.4
Winter OSR	0081	30	2	2	3	B	16	2	Y							1.4
Winter OSR	0078	30	2	2	3	B	17	1	N	38.38	14.01	24.37	1.05957	23	1.64168	1.4
Winter OSR	0078	30	2	2	3	B	17	2	N	40.49	21.26	19.23	1.20188	16	0.752587	1.4
[truncated: 9,178 more rows]

## Sheet: Suppl_Table_3
Supplementary Table 3. Element specific limits of detection (LOD) for concentrations of 28 and 22 elements measured in leaves and seeds, respectively, of Brassica napus by ICP-MS.
Element	Leaf LOD (mg kg-1)	Seed LOD (mg kg-1)
Ag	0.0254	-
Al	5.7	-
As	0.00366	0.0158
B	1.87	27.7
Ba	0.0453	-
Ca	19.7	72.1
Cd	0.00212	0.0114
Co	0.0259	0.00833
Cr	1.34	0.458
Cs	0.000553	-
Cu	0.871	0.0427
Fe	8.74	34.7
K	18.2	294
Li	-	0.0153
Mg	3.92	19.6
Mn	0.563	4.66
Mo	0.152	0.0522
Na	7.54	6.88
Ni	0.704	0.236
P	3.54	96.6
Pb	0.042	0.0385
Rb	0.00667	0.479
S	76.8	944
Se	0.00446	2.96
Sr	0.129	1.54
Ti	0.525	-
U	0.00393	-
V	0.0129	-
Zn	1.75	9.05

## Sheet: Suppl_Table_4
Supplementary Table 4. Certified leaf concentrations and recovery of tomato leaf certified reference material (Tomato SRM 1573a, NIST, Gaithersburg, MD, USA) and recovery from analysis by ICP-MS. SD=standard deviation.
Element	Certified value (mg kg-1)	Recovered value (mg kg-1)	Recovered value SD (mg kg-1)	Recovery (%)
Al	598 ± 12	409	59.2	68.4
As	0.112 ± 0.004	0.132	0.0196	118
B	33.3 ± 0.7	29.5	4.12	88.7
Ca	50500 ± 900	45300	6540	89.7
Cd	1.52 ± 0.04	1.37	0.155	90.5
Co	0.57 ± 0.02	0.477	0.0425	83.6
Cr	1.99 ± 0.06	1.63	0.439	81.8
Cu	4.7 ± 0.14	3.92	0.636	83.5
Fe	368 ± 7	313	49	85.1
K	27000 ± 500	25200	1580	93.4
Mn	246 ± 8	231	25.5	93.9
Na	136 ± 4	106	13.1	77.7
Ni	1.59 ± 0.07	1.62	0.38	102
P	2160 ± 40	2140	229	98.9
Rb	14.89 ± 0.27	13.9	0.769	93.4
Se	0.054 ± 0.003	0.0721	0.0219	134
V	0.835 ± 0.01	0.656	0.0828	78.6
Zn	30.9 ± 0.7	26.4	2.44	85.5

## Sheet: Suppl_Table_5
Supplementary Table 5. Leaf element concentrations for each element of polytunnel-grown oilseed rape, sampled at the 6-8 leaf stage. Typically based on 3-6 leaves pooled from each plant. SD=Standard Deviation. LOD=Limit of Detection. Elements highlighted in red excluded from analyses.
Element	n	Mean concentration (mg kg-1)	SD	Minimum concentration (mg kg-1)	Maximum concentration (mg kg-1)	LOD (mg kg-1)
Ag	2094	0.0142	0.00943	0.0127	0.214	0.0254
Al	2084	10.3	7.47	2.85	63.2	5.7
As	2095	0.0197	0.0112	0.00183	0.0742	0.00366
B	2092	13.4	5.07	0.933	38.9	1.87
Ba	2091	1.85	0.649	0.0226	4.76	0.0453
Ca	2095	10300	2600	190	23400	19.7
Cd	2088	0.161	0.089	0.00106	0.632	0.00212
Co	2088	0.0135	0.00364	0.013	0.048	0.0259
Cr	2089	0.682	0.11	0.67	2.03	1.34
Cs	2096	0.169	0.117	0.0045	0.638	0.000553
Cu	2094	2.22	0.598	0.435	5.84	0.871
Fe	2092	59.8	13.3	4.37	118	8.74
K	2094	40500	6140	1010	67800	18.2
Mg	2092	7950	1670	181	16100	3.92
Mn	2093	79.7	37.9	2.19	257	0.563
Mo	2086	0.555	0.389	0.0761	2.76	0.152
Na	2093	1670	432	118	3840	7.54
Ni	2079	0.363	0.0869	0.352	1.4	0.704
P	2096	4750	813	1.77	7620	3.54
Pb	2089	0.0634	0.0472	0.021	0.565	0.042
Rb	2095	13.1	2.36	0.336	24	0.00667
S	2096	6940	1380	38.4	13400	76.8
Se	2093	0.0582	0.0997	0.00223	0.559	0.00446
Sr	2095	19.8	6.21	0.333	50.3	0.129
Ti	2096	3.72	1.59	0.262	10.6	0.525
U	2082	0.00207	0.000676	0.00196	0.00935	0.00393
V	2090	0.012	0.00675	0.00645	0.048	0.0129
Zn	2096	30.8	7.63	0.877	64.1	1.75

## Sheet: Suppl_Table_6
Supplementary Table 6. Seed element concentrations for each element of polytunnel-grown oilseed rape. SD=standard deviation. LOD=Limit of Detection. Elements highlighted in red excluded from analyses.
Element	n	Mean concentration (mg kg-1)	SD		Median concentration (mg kg-1)		Minimum concentration (mg kg-1)		Maximum concentration (mg kg-1)		LOD (mg kg-1)
As	1929	0.03	0.01		0.03		0.01		0.11		0.02
B	1929	54	17		51		14		127		28
Ca	1929	2988	771		2908		1035		6574		72
Cd	1928	0.02	0.01		0.02		0.01		0.19		0.01
Co	1923	0.02	0.03		0.02		0		0.67		0.01
Cr	1929	0.76	0.4		0.78		0.23		8.17		0.46
Cu	1929	3.23	0.69		3.19		0.99		6.51		0.04
Fe	1929	31	16		17		17		117		35
K	1930	9835	1747		9798		2199		17665		294
Li	1920	0.11	0.06		0.1		0.02		0.48		0.02
Mg	1930	4271	879		4211		39		6856		20
Mn	1929	42	14		40		14		113		4.7
Mo	1928	1.22	0.5		1.13		0.3		3.66		0.05
Na	1913	14.9	9.3		12.6		3.4		72		6.9
Ni	1928	0.14	0.08		0.12		0.12		1.08		0.24
P	1929	9171	1226		9055		6132		13768		97
Pb	1921	0.03	0.02		0.02		0.02		0.27		0.04
Rb	1929	6.42	1.22		6.34		0.24		12.3		0.48
S	1929	7883	5478		6411		1899		33307		944
Se	1929	3.9	2.4		3.6		1.5		11.6		3
Sr	1928	4.3	2.2		3.9		0.8		14.6		1.5
Zn	1929	45	12		44		18		104		9

## Sheet: Suppl_Table_7
Supplementary Table 7. All root morphology, seed weight, leaf and seed mineral compostion and leaf/seed mineral ratio traits REML means (see abbreviations meta-data)
TAG!	york_accession_id!	york_accession_name!	cultivar_names!	habit!	UON_habit!	2013_TSW	Seed_diameter_(mm)	2014_seed_yield_(g)	Root_TRL_(cm)	Root_PRL_(cm)	Root_LRL_(cm)	Root_MLRL_(cm)	Root_LRN	Root_LRD_(cm-1)	Leaf_Al_mg_kg	Leaf_As_mg_kg	Leaf_B_mg_kg	Leaf_Ba_mg_kg	Leaf_Ca_mg_kg	Leaf_Cd_mg_kg	Leaf_Cs_mg_kg	Leaf_Cu_mg_kg	Leaf_Fe_mg_kg	Leaf_K_mg_kg	Leaf_Mg_mg_kg	Leaf_Mn_mg_kg	Leaf_Mo_mg_kg	Leaf_Na_mg_kg	Leaf_P_mg_kg	Leaf_Rb_mg_kg	Leaf_S_mg_kg	Leaf_Se_mg_kg	Leaf_Sr_mg_kg	Leaf_Ti_mg_kg	Leaf_Zn_mg_kg	Seed_B _mg_kg	Seed_Ca _mg_kg	Seed_Cd _mg_kg	Seed_Cu _mg_kg	Seed_K _mg_kg	Seed_Li _mg_kg	Seed_Mg _mg_kg	Seed_Mn _mg_kg	Seed_Mo _mg_kg	Seed_Na _mg_kg	Seed_P _mg_kg	Seed_Rb _mg_kg	Seed_S _mg_kg	Seed_Sr _mg_kg
1	a-0000001	BnASSYST-001	Alesi	winter OSR modern	winter OSR	3.78689	1.805	12.286	70.23	18.43	51.83	2.083	29.18	1.692	9.12	0.01768	12.09	1.554	9353	0.1541	0.1675	2.223	63.46	39513	7326	82.12	0.4813	1146	5493	12.32	7019	0.06726	17.78	3.136	35.89	47.44	3198	0.01999	4.078	9534	0.1256	4284	36.83	1.373	10.1	8685	6.688	5716	3.426
2	a-0000002	BnASSYST-002	Remy	winter OSR modern	winter OSR	4.77974	1.775	54.35	82.2	22.28	59.97	1.93	34.58	1.592	8.55	0.0155	11.46	1.518	9979	0.1783	0.1328	2.147	56.51	39569	8371	70.01	0.3054	1188	4689	13.27	6569	0.05157	18.51	3.51	33.55	58.81	2867	0.02162	3.328	9055	0.0609	4420	40.32	1.309	14.28	8490	5.659	4438	4.403
3	a-0000003	BnASSYST-003	Robust	winter OSR modern	winter OSR	4.87619	1.85	8.576	92.17	24.53	67.69	1.74	39.4	1.659	12.57	0.0171	10.64	1.45	8866	0.1176	0.1753	2.065	62.89	42537	7760	56	0.3884	1293	4717	14.49	6730	0.01532	16.84	3.431	29.3	52.64	3407	0.0119	3.548	9931	0.1377	4589	42.17	0.871	11.28	8534	7.799	6022	3.153
4	a-0000004	BnASSYST-004	Alaska	winter OSR modern	winter OSR	6.45833	1.865	11.454	74.89	22.37	52.55	1.596	31.43	1.412	9.9	0.01642	12.89	1.625	9282	0.1333	0.1489	2.32	59.61	35397	6388	79.86	0.3192	1572	4483	11.43	5213	0.04161	17.69	3.535	29.08	57.43	2334	0.02286	3.255	11243	0.0759	4867	41.62	1.013	8.9	9982	6.35	6373	2.937
5	a-0000005	BnASSYST-005	Pirola	winter OSR modern	winter OSR	6.23739	1.94	15.002	60.48	18.75	42.18	1.132	35.47	1.95	8.92	0.01985	14.14	1.932	10882	0.1676	0.179	2.319	68.07	40390	7979	80.24	0.4099	1701	5025	12.74	6727	0.0755	21.27	3.614	36.61	61.87	3045	0.02514	3.374	8872	0.0975	4364	46.64	1.223	13.53	9230	6.162	4289	5.656
6	a-0000007	BnASSYST-007	Milena	winter OSR modern	winter OSR	6.3388	1.865	11.894	69.27	21.4	48.35	1.546	29.78	1.512	8.99	0.0184	12.55	1.693	10297	0.1835	0.164	2.206	62.2	39189	8147	71.97	0.4749	1723	4558	13.39	6681	0.04931	19.63	4.117	36.25	51.8	3417	0.02497	3.384	10551	0.1181	4012	42.64	1.209	9.48	8974	6.881	5267	5.796
7	a-0000008	BnASSYST-008	Allure	winter OSR modern	winter OSR	6.92469	1.902	10.7	74.23	21.66	53.04	1.674	31.59	1.569	9.79	0.02326	14.1	1.836	11111	0.178	0.1959	2.425	69.24	39947	8717	77.41	0.5399	1576	4975	12.44	6161	0.08926	21.48	3.751	31.97	66.18	2428	0.0282	3.58	10963	0.0763	4268	39.45	1.655	16.74	9794	6.613	4266	3.594
8	a-0000009	BnASSYST-009	Agalon	winter OSR modern	winter OSR	4.93421	1.865	17.563	77.43	21.83	56.1	2.195	34.63	1.65	9.9	0.01869	15.68	2.319	10734	0.1699	0.158	2.654	67.26	33972	8121	84.5	0.3818	1502	5039	11.18	6318	0.05011	21.75	3.843	32.04	62	2678	0.01876	3.455	10429	0.1269	4509	41.96	1.093	14.36	8520	6.896	4968	3.296
9	a-0000010	BnASSYST-010	K615	winter OSR modern	winter OSR	5.28752	1.865	18.768	69.36	19.98	49.79	1.734	27.17	1.504	9.4	0.0222	11.75	1.961	10777	0.2246	0.1269	2.414	60.87	39821	8851	67.51	0.5243	1235	4647	12.53	6576	0.0465	22.98	4.251	37.94	65.81	3007	0.01971	3.215	9929	0.1105	4355	35.57	1.023	17.66	8919	6.905	7155	4.414
10	a-0000011	BnASSYST-011	Picasso	winter OSR modern	winter OSR	6.09524	1.89	14.76	96.66	25.7	71.4	1.98	34.78	1.426	6.56	0.0118	12.34	1.43	8807	0.1213	0.1354	2.374	54.57	35904	6750	64.95	0.4782	1201	5038	11.6	6609	0.08643	15.87	3.083	31.18	53.74	3542	0.02067	3.202	9470	0.1141	3996	49.56	1.112	9.85	9647	7.21	6128	6.432
11	a-0000012	BnASSYST-012	Lord	winter OSR modern	winter OSR	3.26541	1.775	11.812	58.4	17.2	41.7	1.699	22.18	1.515	8.33	0.02521	13.61	1.48	9210	0.1084	0.1674	2.387	62.73	39813	6827	78.57	0.656	1586	4353	12.13	7396	0.05612	16.51	3.343	31.39	52.51	2569	0.01912	2.522	11681	0.1265	4565	39.3	1.498	13.21	8295	6.972	4674	4.391
12	a-0000013	BnASSYST-013	KW3077	winter OSR modern	winter OSR	2.60358	1.865	2.716	70.67	21.55	49.58	1.715	25.07	1.231	13.74	0.02314	10.19	2.239	11983	0.1317	0.178	2.123	66.64	47041	8563	106.93	0.5116	1889	4426	15.04	6143	0.04784	23.53	4.373	28.64	52.56	3162	0.01448	2.36	12021	0.111	4953	50.52	1.678	14.13	10783	7.697	4940	3.079
13	a-0000014	BnASSYST-014	Rodeo	winter OSR modern	winter OSR	3.88484	1.8	9.591	71.31	21.5	50.27	1.571	31.22	1.546	11.76	0.01553	12.26	1.851	9914	0.1694	0.1633	1.935	58.08	38291	7492	64.72	0.3674	1233	4729	12.86	6716	0.03302	19.35	3.603	31.68	62.47	3427	0.01782	3.504	8088	0.1149	4199	39.94	1.438	14.17	8532	5.869	4395	5.25
14	a-0000015	BnASSYST-015	Rapid	winter OSR modern	winter OSR	5.51226	1.865	16.314	68.16	20.04	48.59	1.673	27.89	1.482	10.69	0.02034	12.2	1.368	8879	0.1359	0.1754	2.713	67.8	40193	6308	67.91	0.5044	1330	4266	13.28	6454	0.04307	15.35	3.263	32.55	65.96	2762	0.02026	2.806	10100	0.0863	4815	52.88	1.42	18.81	9556	6.217	4588	4.405
15	a-0000016	BnASSYST-016	Boston	winter OSR modern	winter OSR	3.98394	1.865	5.21	92.29	25.17	67.58	1.842	35.07	1.543	10.87	0.01767	9.92	1.815	9994	0.1538	0.1443	1.975	59.48	36018	7940	79.25	0.2797	1384	4731	11.74	6932	0.0481	20.78	3.207	31.74	54.22	2790	0.0209	3.255	9758	0.0946	4776	50.32	1.184	8.21	9783	5.956	6784	2.564
16	a-0000017	BnASSYST-017	Escort	winter OSR modern	winter OSR	4.56491	1.865	19.42	76.79	21.57	55.72	2.05	25.75	1.272	6.25	0.02025	9.53	1.889	10971	0.1591	0.1625	1.776	57.31	35036	9892	79.96	0.3524	1684	3892	10.22	5373	0.05043	21.77	3.409	27.69	54.19	2527	0.01678	3.515	9887	0.1595	4485	35.44	1.452	13.06	8649	7.652	7245	3.674
17	a-0000018	BnASSYST-018	Montego	winter OSR modern	winter OSR	3.22344		12.582							10.49	0.01724	16.76	2.178	10532	0.1116	0.1586	2.166	56.91	45452	7154	68.18	0.4324	1229	5698	14.74	6370	0.06478	22.82	4.26	33.61	55.72	3206	0.01724	3.816	9290	0.1003	4292	36.29	1.06	15.17	8899	6.819	4167	5.328
18	a-0000020	BnASSYST-020	Pacific	winter OSR modern	winter OSR	5.81526	1.865	3.268	80.23	24.99	55.72	2.084	26.01	1.155	7.51	0.01493	10.46	1.004	6380	0.0953	0.1661	2.564	64.15	41901	5130	62.36	0.2342	1049	5307	15.8	6746	-0.02146	10.74	2.659	33.65	52.19	2944	0.03002	3.95	10066	0.1217	3813	40.04	1.159	9.18	8919	6.974	8892	5.516
19	a-0000021	BnASSYST-021	Savannah	winter OSR modern	winter OSR	5.335	1.865	7.948	92.48	25.93	67.04	2.006	31.66	1.287	10	0.02396	11.4	2.261	12098	0.1508	0.1627	2.108	59.89	36164	7940	103.44	0.5425	1769	3896	10.82	5493	0.15051	23.61	3.949	26.1	53.37	3076	0.01461	3.614	9040	0.0725	4310	36.44	1.776	7.52	10077	6.239	3182	5.34
20	a-0000022	BnASSYST-022	Missouri	winter OSR modern	winter OSR	4.02659	1.865	9.152	62.52	19.46	43.53	1.689	24.17	1.339	6.73	0.01698	14.63	2.721	12912	0.1633	0.1844	2.098	65.69	34790	8276	103.76	0.6177	1551	4566	11.03	7316	0.04371	25.85	4.825	33.8	67.14	3116	0.02207	3.757	11306	0.0822	5196	45.45	1.53	27.08	10737	6.439	5174	5.511
21	a-0000023	BnASSYST-023	Manitoba	winter OSR modern	winter OSR	3.53103	1.775	9.03	63.33	20.69	43.1	1.245	32.97	1.743	10.31	0.01663	13.99	2.129	11507	0.1968	0.1561	2.417	60.37	38735	8476	77.06	0.421	1318	4665	12.24	6525	0.05876	24.22	3.972	36.76	68.61	3861	0.02328	3.06	7823	0.085	4427	38.26	0.971	15.19	8532	6.008	5477	6.838
22	a-0000024	BnASSYST-024	Ladoga	winter OSR modern	winter OSR	7.24501	1.865	14.038	65.01	18.59	46.85	1.751	25.7	1.522	4.77	0.01924	9.62	1.838	10454	0.2131	0.1255	2.395	63.5	37700	7861	90.59	0.5838	1645	4278	11.82	6726	0.09409	19.88	3.538	38.61	49.44	3582	0.03224	3.294	9881	0.0961	4866	53.8	1.441	17.38	9735	5.799	5347	3.675
23	a-0000025	BnASSYST-025	Atlantic	winter OSR modern	winter OSR	6.22549	1.865	11.022	78.29	23.3	55.47	1.913	25.97	1.193	8.25	0.01636	10.16	2.024	11691	0.2276	0.1061	2.249	72.05	38190	8204	102.36	0.6733	1686	4181	12.42	6371	0.05352	22.44	4.324	36.64	68.08	3999	0.01534	3.082	6822	0.0655	4438	63.44	1.565	28.94	9516	5.3	4053	5.701
24	a-0000026	BnASSYST-026	Cooper	winter OSR modern	winter OSR	3.61835	1.775	12.29	87.43	25.87	61.99	2.014	28.55	1.198	7.31	0.01768	11.89	1.58	9242	0.1542	0.146	2.599	67.13	38564	6605	77.68	0.3151	1502	4616	12.65	5306	0.08829	17.07	3.632	32.59	56.92	3367	0.03139	3.699	9919	0.0848	4472	43.38	1.219	13.89	8367	6.044	5286	5.325
25	a-0000027	BnASSYST-027	Licapo	winter OSR modern	winter OSR	5.27778	1.865	4.058	73.57	18.87	55.14	2.249	24.4	1.374	8.84	0.01732	10.28	1.269	7611	0.1383	0.1241	1.434	47.47	41656	6181	44.12	0.3573	1677	4232	14.82	5479	0.04017	14.47	2.804	26.27	62.81	3391	0.01308	3.504	9540	0.1396	3747	34.54	1.182	7.12	9278	6.105	8378	8.413
26	a-0000028	BnASSYST-028	Capitol	winter OSR modern	winter OSR	6.46643	1.865	11.21	75.4	21.42	54.43	1.488	32.25	1.61	11.2	0.02154	12.08	1.979	10776	0.1697	0.1864	2.321	63.9	43405	8532	96.91	0.7914	1774	4732	14.51	6707	0.10365	21.27	4.265	29.35	47.35	2554	0.03026	3.394	11261	0.0985	3991	37.84	1.528	9.68	9882	6.22	4861	4.79
27	a-0000029	BnASSYST-029	Idol	winter OSR modern	winter OSR	4.87719	1.775	17.714	78.91	23.98	55.4	1.774	31.95	1.551	9.03	0.01335	11.4	1.693	10011	0.1205	0.1344	2.318	60.66	42425	7554	62.53	0.3117	1297	5210	14.48	6761	0.0581	19.57	3.667	33.14	61.84	2739	0.02345	2.943	9545	0.1295	4269	41.19	1.199	17.19	8814	7.474	4902	4.38
28	a-0000030	BnASSYST-030	Vivol	winter OSR modern	winter OSR	5.1836	1.865	6.816	67.3	21.48	46.22	1.56	27.57	1.542	10.81	0.02457	16.32	2.73	13118	0.1827	0.1527	2.841	74.17	34799	8998	112.51	0.9956	1875	4171	10.38	6633	0.0564	26.68	4.989	28.75	61.22	3759	0.01539	4.023	8004	0.1999	4554	49.28	1.196	11.25	9105	5.992	5350	4.974
29	a-0000031	BnASSYST-031	BRISTOL	winter OSR modern	winter OSR	5.57661	1.865	12.454	76.03	18.29	58.21	2.138	26.06	1.641	13.68	0.01424	11.19	1.578	9204	0.1249	0.1768	2.092	57.79	42655	7490	71.41	0.2998	1475	4706	14.17	6684	0.07005	18.65	3.224	27.9	48.14	2870	0.02362	2.566	10481	0.1213	4252	43.18	1.185	14.42	8560	6.778	5146	3.322
30	a-0000032	BnASSYST-032	Lirajet	winter OSR modern	winter OSR	4.7505	1.775	15.284	77.63	20.38	57.72	1.835	30.67	1.593	13.13	0.0214	13.44	2.073	10054	0.1356	0.1512	1.905	63.38	37156	6971	71.95	0.2899	1544	4219	11.7	6045	0.07565	19.8	3.795	27.88	49.17	3378	0.02274	3.013	9775	0.169	4679	53.59	1.701	10.78	8702	6.095	3592	3.101
31	a-0000033	BnASSYST-033	Lisabeth	winter OSR modern	winter OSR	4.3254	1.865	3.224	83.53	21.69	62.31	1.944	30.21	1.588	8.83	0.01891	9.62	1.83	10158	0.1811	0.1432	2.044	57.62	34270	7113	77.07	0.2673	1187	4079	10.76	5630	0.04896	20.03	3.907	32.03	71.91	2949	0.02771	3.378	8631	0.0647	3652	38.7	0.997	13.72	7952	6.806	5873	4.274
32	a-0000034	BnASSYST-034	Lipid	winter OSR modern	winter OSR	7.15273	1.865	6.266	92.28	23.75	68.99	2.554	29.74	1.292	9.43	0.01833	17.57	1.62	8783	0.1047	0.1436	1.907	61.07	36140	6744	64.76	0.2997	1352	4496	12.27	6000	0.05863	16.97	3.289	27.91	53.03	2239	0.0265	2.645	12692	0.1034	4240	38.34	1.857	12.89	9570	6.564	3886	3.594
33	a-0000035	BnASSYST-035	Lipton	winter OSR modern	winter OSR	5.77169	1.865	3.394	65.56	22.81	43.23	1.775	22.44	1.07	10.53	0.01738	10.85	1.441	8554	0.1483	0.1544	2.092	61.25	44144	6782	100.43	0.2997	1698	4234	14.4	5792	0.05116	16.22	3.265	25.59	60.54	2648	0.0214	3.123	11007	0.0913	4832	40.46	1.062	14.37	8468	6.12	7273	2.891
34	a-0000036	BnASSYST-036	Lisek	winter OSR modern	winter OSR	4.2061	1.775	10.346	70.95	24.31	47.08	1.384	32.17	1.428	10.64	0.01317	10.56	1.544	8652	0.1443	0.1524	2.156	63.3	39541	6935	64.73	0.322	1381	4782	12.6	6076	0.04292	16.81	3.39	36.47	56.94	3082	0.01439	3.341	11637	0.1253	4157	49.63	1.602	17.82	9057	7.325	4956	3.704
35	a-0000037	BnASSYST-037	Contact	winter OSR modern	winter OSR	4.47545	1.865	11.726	93.94	23.92	69.96	2.962	25.65	1.278	7.55	0.01689	11.43	1.62	9212	0.1223	0.1839	2.358	58.77	39732	6941	100.22	0.4815	1270	3911	11.78	5991	0.06094	17.11	3.299	22.63	50.26	2710	0.0127	3.495	8846	0.1705	4175	54.55	0.727	19.57	8659	6.88	13268	3.467
36	a-0000038	BnASSYST-038	Lion	winter OSR modern	winter OSR	5.898	1.85	7.268	85.61	26.07	59.47	2.033	32.05	1.189	8.11	0.02177	9.18	1.79	10149	0.1401	0.1614	2.469	56.18	40296	7806	99.28	0.3245	1560	3958	12.51	6384	0.05149	18.47	3.763	31.7	56.76	2366	0.01704	3.441	11533	0.1337	4210	45.55	1.747	9.62	9408	7.434	4394	1.593
37	a-0000039	BnASSYST-039	OASE	winter OSR modern	winter OSR	6.35952		8.928							7.67	0.01264	8.7	1.468	8697	0.142	0.1188	1.71	57.51	33589	7278	50.46	0.1648	1527	5066	10.81	5994	0.0453	17.47	2.925	29.78	55.33	2132	0.02852	2.73	9690	0.0982	4338	35.27	1.227	10.95	8941	5.516	4349	3.121
38	a-0000040	BnASSYST-040	Apex	winter OSR modern	winter OSR	5.14047	1.835	9.438	73.81	21.75	52.01	1.583	34.58	1.684	11.22	0.02251	11	2.305	11607	0.1789	0.1751	2.769	64.12	39216	8917	84.19	0.5103	1321	4742	12.4	7176	0.0475	22.69	3.506	36.44	48.24	3899	0.03448	4.567	9604	0.1029	4679	38.6	1.345	9.64	9435	6.135	5669	4.961
39	a-0000042	BnASSYST-042	Magnum	winter OSR modern	winter OSR	8.31325		0.52							9.56	0.02579	20	2.29	11006	0.1461	0.2081	2.678	55.53	47455	8118	60.19	0.5052	1786	5020	15.54	7760	0.0591	22.41	3.946	36.95	48.1	4320	0.02026	2.093	12129	0.1018	4775	46.45	2.007	3.44	12023	7.504	5530	2.821
40	a-0000044	BnASSYST-044	Laser	winter OSR modern	winter OSR	5.55324	1.865	14.486	90.53	28.36	62.11	1.767	34.31	1.167	8.07	0.0196	11.68	1.489	8842	0.1179	0.1277	1.972	59.7	37798	6145	57.64	0.2847	1500	4482	11.58	5592	0.05175	16.2	3.273	28.59	61.08	2952	0.03172	3.459	10349	0.1086	4140	37.85	0.931	10.22	9541	5.972	3972	5.392
41	a-0000045	BnASSYST-045	Fortis	winter OSR modern	winter OSR	6.92035		7.92							10.05	0.02303	9.32	2.029	10511	0.1583	0.1607	2.071	59.03	39862	7813	77.9	0.3704	1898	4306	13.11	6298	0.05189	20.99	3.953	32.08	50.82	2463	0.01447	3.496	10385	0.1065	4469	43.77	1.383	14.89	8776	6.308	4476	3.999
42	a-0000046	BnASSYST-046	Smart	winter OSR modern	winter OSR	5.34		2.348							11.98	0.01257	13.27	1.676	9398	0.1526	0.1076	2.178	53.45	41068	7289	52.33	0.3211	1296	4552	14.12	6429	0.06313	18.54	3.848	32.44	50.75	3259	0.01484	3.608	8924	0.1191	4971	43.42	0.978	18.4	9323	6.566	5279	3.719
43	a-0000047	BnASSYST-047	Roxet	winter OSR modern	winter OSR	6.16842	2.36	6.606							8.12	0.02028	10.7	1.853	10905	0.1436	0.1488	2.008	59.91	37131	8700	65.57	0.2574	1753	5131	11.2	6678	0.05356	21.31	3.923	25.12	60.76	3067	0.01562	2.633	10557	0.1233	5011	42.55	0.981	9.25	9168	6.447	5587	3.995
44	a-0000048	BnASSYST-048	NK Bravour	winter OSR modern	winter OSR	4.74074	1.835	4.958	77.83	23.51	54.27	1.785	32.07	1.308	11.19	0.01768	14.08	1.914	9979	0.1284	0.2164	2.105	76.77	34964	7009	95.02	0.4188	1194	5068	11.58	6574	0.04545	19.41	3.962	34.31	52.19	2617	0.02336	2.696	8638	0.1094	3444	37.34	1.51	25.5	7168	5.169	5530	3.604
45	a-0000049	BnASSYST-049	NK Fair	winter OSR modern	winter OSR	5.37736	1.775	13.678	61.33	22.77	38.47	1.295	29.73	1.344	7.9	0.01969	8.42	1.382	8889	0.1412	0.1113	2.333	56	39337	6583	61.11	0.5105	1351	4441	12.41	6645	0.05627	16.25	3.224	34.07	53.7	2552	0.01699	3.068	9409	0.1399	4204	38.67	1.41	9.49	8610	6.551	5221	3.462
46	a-0000050	BnASSYST-050	Aviso	winter OSR modern	winter OSR	5.56757	1.775	18.584	80.53	22.43	58.05	2.082	31.23	1.446	5.51	0.01518	7.89	1.384	8612	0.1457	0.1393	2.179	53.59	35564	7119	74.62	0.3634	1206	4218	11.48	6137	0.04644	16.58	3.267	31.79	51.67	2223	0.02156	4.779	11107	0.0834	4216	37.69	1.23	8.95	8758	7.019	3905	3.289
47	a-0000051	BnASSYST-051	Sansibar	winter OSR modern	winter OSR	6.92308		1.764							9.99	0.02166	14.16	1.775	9333	0.1514	0.1729	2.45	63.62	41940	7042	88.63	0.587	1586	4848	13.16	6521	0.11559	17.26	3.876	34.9	49.66	2796	0.02295	4.01	10542	0.0955	3993	37.62	1.269	5.66	9837	7.361	3073	3.143
48	a-0000052	BnASSYST-052	SWGospel	winter OSR modern	winter OSR	4.73849	1.865	3.706	70.59	23.48	47.03	1.636	30.35	1.323	8.27	0.01659	8.31	1.85	10163	0.1561	0.2017	2.584	64.5	43815	8151	91.76	0.446	1742	4710	14.12	6819	0.05829	20.21	3.62	29.63	58.8	2849	0.01493	3.054	9754	0.1129	4268	43.06	0.954	17.96	8333	7.438	4541	3.466
49	a-0000053	BnASSYST-053	Verona	winter OSR modern	winter OSR	3.80348	1.775	10.39	65.41	19.75	45.58	1.699	28.52	1.52	5.17	0.01293	9.04	1.514	9199	0.1445	0.1335	2.165	58.33	36844	6758	65.75	0.357	1355	4832	12.49	5988	0.05417	17.86	2.861	34.6	56.89	3328	0.01665	3.31	8716	0.1054	4222	40.06	1.536	7.37	8749	6.48	4819	5.607
50	a-0000054	BnASSYST-054	Tenor	winter OSR modern	winter OSR	3.48324	1.775	12.978	78.7	26.06	52.54	1.765	29.67	1.096	7.65	0.01659	12.54	1.32	8169	0.1382	0.1668	2.731	58.92	39712	7113	81.72	0.5061	1466	5123	13.52	6602	0.00916	14.74	3.068	34.31	51.29	3492	0.02891	3.758	8264	0.1002	4988	51.34	1.074	11.3	9232	5.22	5147	4.742
51	a-0000055	BnASSYST-055	Expert	winter OSR modern	winter OSR	5.77131	1.865	11.71	69.33	20.8	48.45	1.481	33.48	1.59	10.44	0.01917	14.78	2.274	11750	0.159	0.1513	2.58	67.91	39666	9947	81.4	0.4057	1783	4549	12.57	5898	0.04849	24.44	4.359	32.88	60.49	3097	0.03214	3.791	11988	0.1528	4548	36.49	1.115	10.19	9827	7.37	5095	4.478
52	a-0000056	BnASSYST-056	Musette	winter OSR modern	winter OSR	4.30286	1.775	15.148	86.28	25.33	60.85	2.081	29.56	1.292	9.48	0.02161	15.74	1.903	9513	0.0994	0.1606	1.967	61.16	38983	7303	74.2	0.4223	1340	5231	12.62	6095	0.00395	19.7	3.41	32.9	63.88	2072	0.02233	3.301	10046	0.1313	4158	38.98	1.228	15.34	8122	6.527	4730	3.595
53	a-0000057	BnASSYST-057	Kvintett	winter OSR modern	winter OSR	4.42394	1.775	14.174	69.31	21.04	48.2	1.704	29.26	1.476	6.1	0.01403	14.29	1.852	9394	0.1647	0.1642	2.119	60.87	42941	6651	107.2	0.3709	1481	4563	13.78	6194	0.05607	18.56	3.377	33.49	62.09	2467	0.01443	2.685	10148	0.1028	4121	58.28	2.171	12.17	8436	6.829	4495	2.723
54	a-0000058	BnASSYST-058	Falstaff	winter OSR modern	winter OSR	4.03099	1.775	13.96	82.8	25.41	57.33	2.129	29.38	1.314	8.52	0.02059	14.11	1.653	9056	0.1397	0.1768	2.156	59.81	35892	6828	95.35	0.3573	1791	4024	10.83	5939	0.05005	17.22	3.123	30.01	66.65	2996	0.01524	3.213	8854	0.1431	4589	41.47	0.724	14.35	9049	5.747	5275	3.788
55	a-0000059	BnASSYST-059	SW Sinatra	winter OSR modern	winter OSR	6.03321	1.865	14.236	54.02	17.69	36.29	1.385	26.26	1.458	11.76	0.01809	11.15	2.289	12403	0.1832	0.1262	2.748	66.5	39070	9261	112.15	0.6002	1487	4262	12.55	6712	0.05262	24.03	4.691	33.79	61.59	2726	0.01736	3.139	10389	0.0839	3804	59.4	1.306	12.98	8560	6.675	3532	4.179
56	a-0000060	BnASSYST-060	Viking	winter OSR modern	winter OSR	4.4621	1.865	11.182	73.22	22.31	50.86	1.79	30.88	1.481	10.27	0.01598	12.4	1.811	10344	0.1774	0.171	1.864	59.3	40533	8527	87.55	0.3583	1548	4736	13.71	7459	0.06699	21	3.695	29.34	57.9	2497	0.0324	3.349	10335	0.1379	4260	46.5	1.44	15.39	8652	6.808	4057	4.362
57	a-0000061	BnASSYST-061	Aragon	winter OSR modern	winter OSR	5.57222	1.865	22.808	74.81	21.32	53.47	1.958	29.16	1.913	13.49	0.01461	9.35	1.584	8716	0.1555	0.1079	2.644	55.67	39623	7131	52.83	0.4186	1506	4992	13.33	5843	0.0526	17.22	3.5	26.6	66.76	2766	0.01582	2.66	9833	0.1078	4756	36.02	1.284	14.79	8861	5.631	5188	3.482
58	a-0000062	BnASSYST-062	Aurum	winter OSR modern	winter OSR	5.90379	1.94	9.306	75.81	23.4	52.36	1.682	32.68	1.475	8.68	0.01858	9.25	1.72	9270	0.1459	0.0938	2.165	52.14	39162	6102	76.99	0.4482	1439	4777	12.94	6269	0.05272	18.07	3.176	34.3	41.8	2915	0.01958	3.934	7757	0.1027	4190	43.73	1.421	8.47	8199	6.889	4009	4.598
59	a-0000065	BnASSYST-065	Rasmus	winter OSR modern	winter OSR	5.92233	1.99	3.482	80.19	24.35	55.79	1.706	36.29	1.61	15.67	0.02005	9.58	1.849	10055	0.1746	0.131	2.408	62.73	39554	7038	77.52	0.3983	1479	4522	12.99	6260	0.05784	19.43	3.708	32.28	56.82	2692	0.01633	2.478	9259	0.089	4585	48.91	1.178	13.13	8608	6.521	4621	2.361
60	a-0000066	BnASSYST-066	Gefion	winter OSR modern	winter OSR	5.3151	1.865	3.868	72.49	22.39	50.05	1.974	28.22	1.223	9.74	0.02454	8.37	2.069	10204	0.1799	0.1115	2.123	64.28	48796	7110	97.51	0.6667	1740	3720	15.26	6089	0.05494	19.76	3.678	29.5	53.4	3057	0.01741	3.123	10682	0.102	5068	45.98	1.435	26.34	10090	6.102	5463	2.278
61	a-0000067	BnASSYST-067	Nugget	winter OSR modern	winter OSR	4.32432		6.782							12.67	0.02273	10.99	1.814	10085	0.1722	0.151	2.25	77.02	43511	7981	78.91	0.4239	1468	4737	13.93	6739	0.05591	19.63	3.826	32.42	62.97	2727	0.02414	2.243	9994	0.0861	4178	38.47	1.49	13.92	8666	7.304	3083	4.147
62	a-0000068	BnASSYST-068	Zephir	winter OSR modern	winter OSR	3.77159	1.805	15.772	56.44	18.75	37.59	1.48	25.98	1.355	9.61	0.01918	12.11	1.663	9199	0.1351	0.1638	2.309	68.6	38547	7275	88.78	0.7813	1557	4444	12.62	7177	0.05352	17.31	3.427	25.75	57.55	2721	0.01763	3.358	10608	0.1438	4388	37.64	1.203	14.3	9079	6.13	5549	4.491
63	a-0000069	BnASSYST-069	SLM 0413	winter OSR modern	winter OSR	4.32267		8.166							8.33	0.0205	7.72	1.719	9817	0.144	0.1331	2.204	55.54	36640	7225	74.79	0.2819	1934	3914	12.25	6158	0.04879	18.6	2.839	26.46	66.3	2891	0.0204	3.278	8928	0.0853	4287	36.38	1.069	16.63	8057	6.039	4024	4.535
64	a-0000070	BnASSYST-070	SLM 0512	winter OSR modern	winter OSR	5.45037		5.876							15.48	0.0241	11.55	2.389	12755	0.2084	0.1555	2.163	67.48	45709	9460	84.72	0.5751	2239	4813	14.1	7337	0.05725	24.87	4.473	28.49	50.55	3008	0.01689	3.258	9973	0.09	5221	48.04	1.424	9.15	9779	6.837	3922	3.873
65	a-0000071	BnASSYST-071	LSF 0519	winter OSR modern	winter OSR	5.03115	1.865	8.426	49.07	16.13	32.82	1.898	19.74	1.268	9.81	0.02287	9.9	1.901	10393	0.1691	0.1312	2.251	62.22	37459	7601	78.19	0.3157	1728	4405	11.82	5731	0.04936	20.54	4.012	33.37	53.59	2708	0.01547	3.127	10248	0.0822	4317	37.31	1.027	19.2	9152	6.869	4998	3.887
66	a-0000072	BnASSYST-072	Beluga	winter OSR modern	winter OSR	6.65552		6.832							7.15	0.02182	7.27	1.796	10064	0.1828	0.1835	2.583	70.43	40875	7220	91.51	0.2815	1823	4888	14.06	6124	0.05496	19.32	3.768	39.8	47.8	3059	0.02173	3.336	9603	0.0722	4152	45.28	1.197	5.34	8734	6.833	4516	4.72
67	a-0000073	BnASSYST-073	Amor	winter OSR modern	winter OSR	4.42358		3.296							9.36	0.02809	15.5	2.198	11210	0.2001	0.1853	2.693	71.96	41637	8140	131.53	0.4869	1822	4631	13.56	6081	0.06605	22.03	3.777	47.09	58.66	2639	0.02266	3.178	9715	0.1326	4646	49.15	1.357	17.83	8336	6.447	4117	2.097
68	a-0000074	BnASSYST-074	Ascona	winter OSR modern	winter OSR	4.38809	1.775	9.64	72.07	21.93	50.04	2.22	24.91	1.067	8.04	0.01631	12.28	1.69	9748	0.1555	0.1436	2.16	58.53	39847	7761	67.5	0.4087	1511	4673	13.64	6197	0.05218	19.07	3.437	30.27	55.1	2565	0.02461	3.4	9847	0.0826	4116	30.84	0.722	13.15	9503	6.981	7516	3.147
69	a-0000075	BnASSYST-075	Campari	winter OSR modern	winter OSR	3.26449	1.775	7.13	63.39	14.92	48.3	2.661	21.41	1.339	7.51	0.02383	14.25	1.737	9958	0.1272	0.1683	2.316	66.77	45715	6990	79.95	0.7975	1859	4471	14.37	7233	0.06327	17.63	3.49	33.11	47.57	4122	0.01307	3.824	7803	0.1167	3819	46.28	1.563	6.86	9966	6.93	4500	7.023
70	a-0000076	BnASSYST-076	Caramba	winter OSR modern	winter OSR	3.72855	1.865	5.908	50.18	16.85	33.17	2.249	19.54	1.115	11.11	0.02338	10.85	1.637	9140	0.1441	0.1354	2.111	62.35	33363	7027	75.36	0.3645	1297	3675	10.43	5652	0.03985	16.94	3.764	29.27	56.59	3449	0.01537	3.763	9874	0.1428	3736	39.88	1.178	9.48	8381	6.522	4017	4.191
71	a-0000077	BnASSYST-077	Duell	winter OSR modern	winter OSR	5.33703	1.865	15.082	78.18	21.93	56.13	1.771	31.02	1.37	8.03	0.02417	13.27	2.168	11072	0.145	0.197	2.626	69.62	48924	8133	103.63	0.5869	2016	4720	15.5	6613	0.12763	21.42	4.078	36.82	63.36	2967	0.01274	4.585	9602	0.0912	4398	39.7	0.826	15.33	8596	6.589	4257	3.592
72	a-0000078	BnASSYST-078	Express 617	winter OSR modern	winter OSR	3.77871	1.775	15.024	60.29	21.52	38.52	1.552	24.76	1.146	11.83	0.01933	9.3	1.448	8240	0.1241	0.2113	2.079	61.18	35742	6398	99.52	0.5092	1183	4406	11.46	6483	0.07743	14.67	3.257	29.07	63.39	3090	0.01535	3.895	8595	0.1069	3926	46.36	1.449	8.4	8172	5.681	4753	4.057
73	a-0000079	BnASSYST-079	Jessica	winter OSR modern	winter OSR	6.26039	1.865	14.9	85.16	25.07	60.02	1.843	31.21	1.209	11.44	0.02094	9.1	1.805	9619	0.1829	0.1179	2.676	62.41	40185	7139	83.05	0.416	1896	4512	12.44	6948	0.05071	18.08	3.195	32.25	60.69	2358	0.02452	3.61	9592	0.1143	4230	40.67	0.829	13.51	8735	6.256	4921	3.382
74	a-0000080	BnASSYST-080	Orlando	winter OSR modern	winter OSR	5.25		2.946							8.34	0.01948	14.81	1.828	10095	0.1349	0.1344	2.26	58.42	40121	7160	87.07	0.5912	1462	4668	12.51	7043	0.05866	18.84	3.679	31.94	60.41	3094	0.01456	3.783	11437	0.176	4226	44.34	1.205	15.03	8171	7.56	4762	2.878
75	a-0000081	BnASSYST-081	Pollen	winter OSR modern	winter OSR	5.48336	1.865	15.286	78.18	20.82	57.23	1.724	32.65	1.547	10.92	0.018	15.94	1.718	10014	0.1564	0.1708	2.377	72.33	37097	8340	100.89	0.3471	1464	5204	12.36	6721	0.04315	19.4	3.775	37.53	65.92	2673	0.01752	3.305	9753	0.1104	4695	46.58	1.039	19.19	8802	6.19	5213	3.96
76	a-0000082	BnASSYST-082	Prince	winter OSR modern	winter OSR	6.70577		2.998							9.26	0.01405	8.98	1.144	6258	0.0997	0.1015	1.697	50.03	27697	5374	41.31	0.2173	1052	3290	9.04	4422	0.04393	12.45	2.267	19.82	65.52	3263	0.01387	3.163	9599	0.1317	3677	48.08	1.223	16.12	7603	5.849	4557	4.026
77	a-0000083	BnASSYST-083	Wotan	winter OSR modern	winter OSR	4.224	1.775	6.806	74.15	19	55.02	2.148	27.84	1.426	13.08	0.01474	11.14	1.742	8559	0.1248	0.1195	2.269	60.84	39746	6532	47.25	0.4295	1561	4863	14.33	7075	0.05341	16.21	3.031	34.26	55.58	2908	0.02623	3.462	11296	0.1291	4762	29.09	0.932	23.56	7966	6.073	3884	3.353
78	a-0000084	BnASSYST-084	NK Nemax	winter OSR modern	winter OSR	4.69307	1.885	9.634	79.37	21.22	58.23	1.94	31.27	1.532	10.1	0.01479	9.9	1.571	8672	0.1473	0.0957	1.629	55.53	35076	6335	43.96	0.2744	1404	4346	11.67	6065	0.04852	17.06	3.206	27.44	68.17	2781	0.01728	3.058	9394	0.1555	4106	48.95	1.51	15.77	7830	6.601	3317	3.047
79	a-0000085	BnASSYST-085	NK Passion	winter OSR modern	winter OSR	6.55172	1.872	14.564	73.41	22.72	50.81	1.517	33.33	1.512	8.41	0.02041	11.01	1.671	9826	0.131	0.1498	2.159	68.15	39770	6829	76.91	0.2079	1630	4249	12.61	6231	0.04701	18.4	3.754	31.73	54.44	2721	0.016	2.585	9842	0.1477	4096	43.96	1.31	13.07	8087	5.788	3747	3.552
80	a-0000088	BnASSYST-088	KW1519	winter OSR modern	winter OSR	4.86111		4.224							11.73	0.02133	11.72	1.819	10313	0.1704	0.15	1.783	56.21	41832	8308	66.77	0.1713	1713	4052	12.39	6311	0.04858	19.76	3.798	23.83	48.12	2821	0.03307	3.289	10354	0.1577	3261	33.19	0.786	28.23	8488	6.591	8344	4.984
81	a-0000089	BnASSYST-089	AMBER X COMMANCHE DH LINE	Winter OSR	winter OSR	4.40032	1.668	7.866	62.85	19.14	43.75	1.868	23.71	1.296	9.88	0.01824	13.76	1.709	9860	0.1249	0.2139	2.238	59.28	40307	7912	73.5	0.2974	1666	4851	14.17	6656	0.05088	18.8	3.619	30.5	41.49	2970	0.01834	3.18	9728	0.0938	4541	39.87	0.72	9.01	8734	7.074	5380	4.55
82	a-0000090	BnASSYST-090	APEX-93_5 X GINYOU_3 DH LINE	Winter OSR	winter OSR	7.94906	1.847	12.448	73.95	21.4	52.6	1.69	31.87	1.494	10.4	0.0206	15.05	1.787	10172	0.1249	0.1964	1.888	59.45	45882	9149	77.58	0.3469	1632	5841	15.16	8495	0.05139	19.79	3.744	25.51	59.85	3139	0.02133	2.512	12928	0.16	4383	50.74	1.28	15.33	9724	7.733	6048	3.551
83	a-0000091	BnASSYST-091	BIENVENU DH4	Winter OSR	winter OSR			0							22.18	0.02196	26.31	3.59	13404	0.0955	0.1679	2.476	51.4	43648	7922	109.06	1.0244	1396	3973	11.61	6993	0.04144	26.18	4.425	30.19
84	a-0000093	BnASSYST-093	CANBERRA x COURAGE DH LINE	Winter OSR	winter OSR	4.95399	1.785	10.688	69.52	21.14	48.46	1.786	27.52	1.377	11.35	0.02487	13.44	1.871	11067	0.1775	0.2268	2.397	72.67	45409	8505	107.3	0.323	1948	4225	14.41	6091	0.06574	21.17	4.085	34.94	58.41	3307	0.01787	3.518	9159	0.1396	4290	46.88	1.106	21.1	8473	5.992	4138	4.903
85	a-0000096	BnASSYST-096	HANSEN X GASPARD DH LINE	Winter OSR	winter OSR	7.8881	1.945	6.956	80.04	21.94	58.2	1.792	30.09	1.383	14.49	0.02451	11.23	1.863	11016	0.1978	0.1575	2.76	78.48	40562	8983	110.64	0.3526	1725	4583	12.88	7985	0.05256	20.8	3.856	46.1	56.73	2746	0.01595	3.237	9735	0.0966	4111	51.27	0.869	19.48	8359	6.638	8484	3.263
86	a-0000097	BnASSYST-097	MADRIGAL x RECITAL DH LINE	Winter OSR	winter OSR	5.00875	1.865	9.38	72.29	21.23	51.13	1.972	27.03	1.332	6.18	0.01546	8.31	1.543	9810	0.1405	0.1487	2.462	70.29	42017	8684	73.54	0.2505	1543	5080	14.04	6988	0.12205	18.68	3.803	32.58	57.62	2868	0.02178	3.28	9516	0.1977	4291	44.47	1.643	10.82	8679	6.609	3475	4.974
87	a-0000098	BnASSYST-098	RAFAL DH1	Winter OSR	winter OSR	5.12514	1.847	8.42	69.43	23.56	45.95	1.592	31.05	1.345	5.98	0.02069	14.16	2.311	11671	0.1702	0.1958	2.347	59.24	38999	8606	107.83	0.4607	1728	4602	13.19	6744	0.04587	23.33	4.098	34.46	43.7	2682	0.01951	3.278	11092	0.0679	4338	41.86	0.934	7.77	8745	6.337	14116	3.989
88	a-0000099	BnASSYST-099	TAPIDOR DH	Winter OSR	winter OSR	3.1003	1.428	4.352	62.64	17.64	45.03	1.768	25.15	1.447	13.49	0.01812	16.82	2.076	10686	0.1661	0.1689	2.251	60.5	42315	7315	88.39	0.2272	1331	4671	14.11	6368	0.03437	21.46	3.887	33.85	50.86	3058	0.01934	3.203	8498	0.1514	4511	35.82	1.366	17.29	9444	6.124	4741	3.582
89	a-0000101	BnASSYST-101	EUROL	Winter OSR	winter OSR	5.10471	1.865	12.096	60.57	17.85	42.82	2.005	26.81	1.541	8.12	0.01666	16.2	1.596	9263	0.1927	0.1282	1.947	78.28	40507	7553	92.94	0.4276	1921	4431	13.31	6849	0.04892	17.64	3.477	29.22	35.82	3120	0.01689	4.528	11112	0.0911	3817	57.29	0.936	8.99	8650	7.247	11849	5.011
90	a-0000102	BnASSYST-102	Lesira	Winter OSR	winter OSR	2.875		1.662							10.82	0.01598	12.52	2.534	10628	0.1158	0.128	1.944	50.57	34919	8173	57.82	0.2767	1586	4848	10.5	6827	0.03209	22.67	3.793	26.8	74.69	3443	0.0204	2.927	10001	0.0735	4655	34.39	0.873	9.46	9961	6.007	13598	6.579
91	a-0000105	BnASSYST-105	LICROWN X EXPRESS DH LINE	Winter OSR	winter OSR	6.56051	1.97	20.502	72.71	21.35	51.43	1.832	27.95	1.354	8.01	0.01634	11.57	1.655	9418	0.1832	0.1068	2.417	56.76	35547	7419	70.6	0.3223	1376	4541	11.52	6836	0.09193	18.48	3.475	37.72	48.27	3073	0.02423	3.553	10503	0.1178	4501	37.83	1.622	9.16	9288	6.378	5481	4.92
92	a-0000106	BnASSYST-106	SHANNON x WINNER DH LINE	Winter OSR	winter OSR	5.44	1.622	9.14	60.45	20.34	40.14	1.623	22.69	1.188	9.91	0.01944	12.89	2.059	11388	0.1781	0.148	2.26	57.52	37615	8983	66.6	0.7156	2056	4878	12.36	7059	0.05077	21.38	4.381	26.52	49.66	3839	0.03078	2.923	9667	0.0881	5097	42.14	1.153	10.08	10229	5.921	6705	4.802
93	a-0000107	BnASSYST-107	JANETZKIS SCHLESISCHER	Winter OSR	winter OSR	4.3573	1.395	11.674	65.61	21.79	43.82	1.54	28.69	1.391	6.4	0.01757	13.74	1.78	9033	0.1152	0.1808	1.647	50.41	36877	7572	68.47	0.2753	1486	4361	12.83	5746	0.041	18.08	3.429	28.08	57.51	3039	0.02044	1.735	9555	0.1258	4108	33.79	0.779	14.85	8771	6.684	9813	3.676
94	a-0000108	BnASSYST-108	LEMBKES MALCHOWER _LENORA	Winter OSR	winter OSR	5.47866	1.865	6.092	71.21	21.43	49.86	1.72	27.2	1.284	9.85	0.02177	11.54	1.573	8905	0.1894	0.0773	1.823	60.62	35364	6770	60.65	0.3619	1322	4002	11.46	6533	0.05313	17.1	3.292	33.1	44.84	3348	0.019	2.584	8855	0.2166	3733	42.35	0.63	13.15	8630	6.912	12955	4.328
95	a-0000109	BnASSYST-109	NORIN	Winter OSR	winter OSR	5.01201	1.493	24.854	76.03	21.87	54.19	1.878	29.77	1.423	7.1	0.01589	11.94	1.503	9189	0.1202	0.1638	1.974	59.08	42144	7613	85.18	0.3303	1300	5072	13.71	6322	0.05373	17.64	3.168	31.02	47.73	2877	0.01641	3.644	9299	0.1465	3462	47.36	0.968	10.62	8324	7.019	8560	3.706
96	a-0000110	BnASSYST-110	OLIMPIADE	Winter OSR	winter OSR	5.83144	1.97	13.738	59.61	21.34	38.36	1.872	22.28	1.255	9	0.02155	12.73	2.134	13354	0.2078	0.2671	2.241	61.61	46285	10738	88.98	0.3957	1707	4624	15.34	7113	0.05568	26.2	4.508	35.53	51.96	2556	0.02627	1.919	10789	0.0847	4243	36.26	1.405	15.81	8925	6.991	13685	4.48
97	a-0000112	BnASSYST-112	Mansholt	Winter OSR	winter OSR	3.96478	1.625	2.042	62.9	20.29	42.64	1.596	26.3	1.348	6.92	0.01393	10.13	1.204	7166	0.0926	0.1468	2.06	57.32	37428	6961	51.92	0.3588	1475	4902	13.03	6426	0.05136	13.77	2.472	33.07	55.81	2347	0.01617	3.967	9673	0.1303	4009	33.14	0.715	15.71	8229	6.724	9472	2.692
98	a-0000113	BnASSYST-113	Samourai	Winter OSR	winter OSR	3.95557	1.57	0.366	71.52	21.06	50.45	1.807	26.98	1.369	13.17	0.01734	9.62	1.464	8881	0.1488	0.1617	2.213	70.93	40624	6577	78.11	0.362	1567	4048	13.23	5157	0.05863	16.41	3.277	31.66	54.82	3729	0.01167	3.511	9361	0.1284	4038	68.77	1.696	8.51	10139	6.691	4839	2.337
99	a-0000114	BnASSYST-114	Sollux	Winter OSR	winter OSR	3.9219	1.792	9.878	61.62	22.67	39.05	1.389	28.53	1.306	10.93	0.02144	12.48	2.18	10951	0.2037	0.1668	2.176	55.06	44505	7828	95.54	0.4898	1423	3968	13.07	6477	0.06278	20.81	4.199	24.8	32.05	3426	0.01815	3.485	9053	0.1744	4320	58.33	0.767	9.44	8885	6.113	11172	6.602
100	a-0000115	BnASSYST-115	Akela	Winter OSR	winter OSR	5.36193	1.775	2.74	60.93	18.45	42.54	1.52	28.29	1.596	13.34	0.01753	11.14	1.593	8112	0.2161	0.125	1.823	59.06	43729	6310	66.56	0.2268	1586	4390	15.29	5970	0.05359	15.08	3.246	31.47	54.88	3146	0.0294	3.096	9967	0.0999	4182	39.27	1.128	11.49	8897	6.197	10550	3.897
101	a-0000116	BnASSYST-116	Erox	Winter OSR	winter OSR	6.14035	1.847	6.314	77.91	23.58	54.43	1.825	32.1	1.433	9.15	0.02686	13.28	1.976	10468	0.2058	0.1311	2.21	62.02	40868	8495	70.4	0.5151	1921	4023	12.81	6096	0.04987	20.62	3.954	30.73	40.62	2982	0.01679	2.092	10961	0.1309	3846	44.27	1.63	9.25	8568	7.223	14009	3.474
102	a-0000117	BnASSYST-117	Maplus	Winter OSR	winter OSR	6.03024	1.945	20.806	80.87	23.92	57.05	2.341	26.59	1.179	9.55	0.01817	12.36	1.656	9709	0.1972	0.1506	1.656	63.26	39007	7437	72.75	0.3707	1408	4503	12.66	6615	0.04652	18.44	3.628	22.87	58.86	2824	0.02469	2.926	9856	0.0981	4367	35.78	1.485	18.84	8970	6.984	4087	4.858
103	a-0000118	BnASSYST-118	Askari	Winter OSR	winter OSR	5.80673	1.89	3.314	65.51	21.26	44.32	1.474	30.3	1.509	16.31	0.01632	12.38	1.923	10455	0.1868	0.1624	1.81	59.13	43747	8279	77.57	0.2988	1555	5355	14.23	6775	0.05843	21	3.634	33.48	32.48	3532	0.02143	3.787	9513	0.1249	3931	49.85	0.788	11.79	9893	7.387	12455	4.815
104	a-0000119	BnASSYST-119	Lirabon	Winter OSR	winter OSR	5.63969	1.847	7.282	78.5	22.97	55.63	1.556	36.2	1.623	11.25	0.03098	10.18	1.754	9513	0.1505	0.1834	2.074	74.69	42742	7679	84.76	0.4124	1522	4506	14.14	6107	0.04224	18.3	3.728	30.4	48.71	3061	0.01355	4.469	9180	0.1127	4683	42.57	0.872	12.91	8820	6.153	11011	4.28
105	a-0000121	BnASSYST-121	JetNeuf	Winter OSR	winter OSR	4.1225	1.847	10.03	74.32	23.92	50.48	1.604	31.62	1.401	9.83	0.02801	12.41	1.951	10402	0.1554	0.1837	2.061	76.32	38032	8104	84.9	0.2319	1486	4497	12.27	6408	0.07248	21.22	3.926	33.5	46.56	3412	0.01573	3.703	9225	0.1501	3823	44.16	0.87	10.31	8695	7.067	12048	4.611
106	a-0000122	BnASSYST-122	Cobra	Winter OSR	winter OSR	6.89039	2.02	5.24	75.05	23.36	51.8	1.75	30.74	1.423	19.17	0.02604	15.11	2.543	13003	0.2352	0.1672	2.645	73.4	42259	8952	101.33	0.6249	2070	4696	12.69	7102	0.05011	26.55	4.854	30.04	41.84	3039	0.02264	3.338	10410	0.1384	4793	65.91	1.019	11.13	9108	6.833	12243	3.174
107	a-0000123	BnASSYST-123	Falcon	Winter OSR	winter OSR	6.52538	2.02	15.54	71.95	20.37	51.68	1.698	31.6	1.658	6.05	0.02008	12.58	1.702	9558	0.1455	0.185	2.215	61.3	37676	7430	102.76	0.4177	1570	4502	11.8	5910	0.07911	17.2	3.666	31.59	59.07	2901	0.01875	3.508	10070	0.0944	4327	43.67	1.27	16.24	9094	6.438	5064	4.064
108	a-0000124	BnASSYST-124	Mohican	Winter OSR	winter OSR	5.6609	1.915	3.598	73.72	21.1	52.6	1.842	28.71	1.34	13.97	0.01753	10.78	1.878	10337	0.1453	0.1532	2.363	64.95	38691	7359	113.28	0.4008	1791	4274	11.87	6143	0.04527	19.82	3.57	28.7	54.48	3440	0.01169	3.593	10210	0.0789	4447	53.97	1.206	12.78	10221	7.059	4146	4.301
109	a-0000125	BnASSYST-125	Flip	Winter OSR	winter OSR	2.73565	1.57	1.826	51.16	18.06	33.03	1.702	20.06	1.079	7.22	0.01912	11.04	1.504	9211	0.1658	0.1605	2.232	66.96	35175	6355	85.76	0.317	1155	4748	11.54	6206	0.05535	17.33	3.182	37.49	51.84	4029	0.0174	3.437	8827	0.1795	4149	44.08	1.614	8.79	9144	6.241	4409	4.705
110	a-0000126	BnASSYST-126	Zenith	Winter OSR	winter OSR	5.09639	1.89	11.546	60.83	19.72	41.08	1.575	26.75	1.376	11.56	0.02575	13.33	1.808	9933	0.1602	0.1702	2.675	59.66	39256	7409	88.02	0.5525	1426	3934	12.76	6466	0.06289	19.32	3.495	26.13	55.95	2495	0.02154	2.93	11583	0.0939	3979	39.94	1.321	12.38	8805	6.684	4763	4.156
111	a-0000127	BnASSYST-127	Phil	Winter OSR	winter OSR	4.34597	1.785	13.388	62.23	21.89	40.32	1.762	23.72	1.093	6.71	0.01481	12.14	1.69	9590	0.1704	0.1135	2.183	60.88	38994	7446	70.5	0.2607	1711	4625	12.01	5466	0.09007	18.96	3.594	35.05	60.45	2133	0.02565	3.298	10461	0.0869	4354	31.52	0.734	14.02	9118	6.355	4258	4.007
112	a-0000128	BnASSYST-128	Leopard	Winter OSR	winter OSR	4.2558	1.865	9.408	59.35	18.83	40.5	1.673	25.17	1.34	8.65	0.01889	10.07	1.809	10451	0.1473	0.1555	1.973	59.74	39376	7668	91.25	0.4655	1606	3964	12.19	6329	0.12713	20.01	3.8	28.71	48.71	3679	0.01944	3.166	9162	0.1341	4261	42.15	0.975	9.52	8751	6.176	4740	7.537
113	a-0000129	BnASSYST-129	RESYN-H048	Winter OSR	winter OSR	5.11324	1.847	15.066	67.98	18.22	49.73	2.061	25.41	1.377	12.09	0.03042	16.21	2.396	12664	0.1632	0.154	2.272	64.44	43423	9230	91.19	1.1432	1935	4756	12.83	7521	0.05844	26.03	4.448	25.96	55.43	2412	0.01763	2.296	10344	0.0654	4657	32.14	1.042	12.2	9351	6.743	11677	3.57
114	a-0000130	BnASSYST-130	Resyn-Gš S4	Winter OSR	winter OSR	4.03585	1.668	6.596	73.1	25.09	48	2.088	24.11	0.957	17.72	0.01706	9.74	1.747	9125	0.143	0.177	1.631	50.08	42072	6992	67.04	0.258	1297	4983	13.47	6585	0.05175	18.77	3.195	28.58	44.08	2587	0.01556	3.351	8704	0.1258	3685	45.23	1.095	15.24	7907	7.053	12665	2.762
115	a-0000131	BnASSYST-131	Resyn-Gš H226	Winter OSR	winter OSR	2.60311	1.547	8.132	51.97	23.23	28.72	1.244	22.85	0.977	12.05	0.02151	14.87	1.672	8658	0.1391	0.1027	2.294	58.2	54329	6090	63.72	0.5108	1636	5022	19.64	7867	0.04762	17.45	3.228	41.49	41.05	3118	0.01379	3.389	9291	0.1348	4606	60.53	2.258	20.01	9177	5.683	9291	3.682
116	a-0000132	BnASSYST-132	Anja	Winter OSR	winter OSR	5.0738	1.89	8.904	48.88	19.59	29.24	1.596	19.81	1.027	9.59	0.0192	13.9	2.178	9708	0.1306	0.1688	2.011	62.34	40950	6738	95.64	0.1821	1503	4960	12.91	5308	0.04842	19.17	3.673	27.97	66.48	3096	0.01672	2.962	11692	0.2082	4364	41.7	1.2	22.13	8196	7.732	5167	3.138
117	a-0000133	BnASSYST-133	Baltia	Winter OSR	winter OSR	4.32557	1.748	8.8	68.3	19.7	48.58	1.899	25.68	1.312	12.1	0.0256	14.98	1.884	10523	0.1826	0.1738	2.359	61.44	43478	6924	75.65	0.3778	1481	4936	14.92	7332	0.00483	19.89	4.03	43.25	53.68	2865	0.0193	3.438	8659	0.1082	4578	38.33	1.097	18.91	8837	5.661	4778	4.748
118	a-0000135	BnASSYST-135	Brink	Winter OSR	winter OSR	7.31707	1.865	12.056	60.09	19.66	40.4	1.615	24.99	1.28	10.4	0.01716	13.93	1.772	9557	0.1108	0.1733	2.068	58.82	45346	6912	85.48	0.8388	1207	4902	14.03	6992	0.06073	18.75	3.904	34.14	44.79	4044	0.01719	2.781	10287	0.0921	4592	56.64	1.31	25.35	9812	5.509	16156	4.698
119	a-0000136	BnASSYST-136	Ceres	Winter OSR	winter OSR	3.45893	1.915	16.138	64.52	19.78	44.73	1.738	25.42	1.267	9.41	0.01832	12.3	1.902	9811	0.1905	0.1455	2.004	61.67	39298	7306	68.37	0.4445	1597	4730	12.64	6725	0.08381	19.58	3.538	37.24	49.09	3669	0.0314	2.995	10667	0.1838	4938	36.15	1.586	20.67	9356	6.946	5835	5.915
120	a-0000137	BnASSYST-137	Coriander	Winter OSR	winter OSR	6.25	1.865	9.594	67.32	23.66	43.64	1.695	26.38	1.265	10.24	0.02098	15.19	1.771	10085	0.1583	0.1364	2.311	65.64	48403	7047	64.41	0.4914	1614	5633	16.98	7280	0.05132	19.58	3.967	31.82	41.77	2555	0.01904	2.841	11207	0.0755	4380	37.12	0.753	13.02	9635	7.587	14676	3.718
121	a-0000138	BnASSYST-138	Diamant	Winter OSR	winter OSR	5.52345	1.865	2.538	79.67	25.52	54.16	1.801	29.94	1.21	15.9	0.02296	13.02	2.351	10824	0.1722	0.1264	2.176	58.32	44687	7374	87.1	0.6957	1510	4428	15.08	6490	0.06035	21.31	4.423	27.41	55.19	2957	0.01831	3.563	10175	0.1844	3784	43.84	0.754	17.31	8568	6.864	12302	3.127
122	a-0000139	BnASSYST-139	Dippes	Winter OSR	winter OSR	5.80026	1.847	7.618	81.18	24.11	57.07	2.121	27.52	1.172	11.17	0.01843	11.42	1.624	8846	0.1242	0.1449	2.245	56.1	44143	6526	72.78	0.2998	1001	4810	14.69	7027	0.05449	16.67	3.401	31.48	33.18	3624	0.01793	2.799	10744	0.1196	3998	48.37	0.83	10.87	9713	6.411	14915	4.543
123	a-0000140	BnASSYST-140	Doral	Winter OSR	winter OSR	4.06075	1.847	7.276	85.9	23.79	62.11	2.055	30.68	1.293	12.8	0.01745	11.58	1.664	9081	0.1544	0.1411	2.2	57.91	48452	6479	69.69	0.3544	1385	5548	17.18	6552	0.04966	17.71	3.353	33.07	43.51	2892	0.02596	3.34	11200	0.1321	4061	37.59	0.666	13.19	9356	8.023	16829	4.272
124	a-0000141	BnASSYST-141	Edita	Winter OSR	winter OSR	4.79245	1.865	8.222	73.51	24.56	48.94	1.98	25.92	1.076	14.38	0.01567	13.71	2.023	10818	0.1767	0.1406	2.122	64.83	46941	7644	80.73	0.4424	1789	4305	15.65	6911	0.03893	21.79	4.125	30.9	53.84	2515	0.0178	2.834	10291	0.096	4125	42.92	0.593	15.53	8813	6.35	10449	3.573
125	a-0000143	BnASSYST-143	Gross-Luesewitzer	Winter OSR	winter OSR	3.94805	1.73	6.216	63.54	17	46.6	1.965	22.91	1.266	11.69	0.01715	14.76	1.581	8580	0.1329	0.1524	1.76	57.92	46408	6573	84.31	0.5217	1319	4679	14.51	6394	0.05229	17.41	3.521	26.79	38.26	2293	0.01998	3.468	10671	0.0859	3606	47.19	0.748	12.27	8508	7.768	10231	3.206
126	a-0000144	BnASSYST-144	GŸlzower …lquell	Winter OSR	winter OSR	3.66292	1.555	16.034	72.16	22.84	49.27	1.772	29.15	1.272	11.14	0.02062	14.1	1.807	10169	0.1147	0.1278	1.667	57.97	42818	7078	61.93	0.3072	1342	4175	14.02	6537	0.04789	19.32	3.602	28.41	51.24	3246	0.02121	2.589	7827	0.1201	4252	44.05	0.688	14.33	7864	5.749	11712	6.634
127	a-0000145	BnASSYST-145	Hokkai 3-Go	Winter OSR	winter OSR	3.90225	1.57	19.1	57.83	15.5	42.26	1.688	25.33	1.653	10.54	0.02058	16.86	1.752	10091	0.152	0.2309	2.579	72.66	43734	7770	84.65	0.3668	1577	4807	14.26	5858	0.05679	19.77	3.7	30.9	58.57	3341	0.02266	2.422	9136	0.1203	4207	36.07	0.788	14.01	9319	5.539	12491	5.211
128	a-0000146	BnASSYST-146	Janpol	Winter OSR	winter OSR	5.27311	1.865	11.456	65.02	20.78	44.21	1.863	24.28	1.218	7.92	0.0138	12.27	1.807	9346	0.1622	0.1052	1.862	65.33	39628	7011	51.85	0.4793	1455	5122	12.51	6826	0.04868	18.84	3.414	30.19	36.26	3417	0.01936	4.353	10638	0.1273	4041	44.62	0.799	13.97	9993	6.603	10953	4.728
129	a-0000147	BnASSYST-147	Jantar	Winter OSR	winter OSR	4.17722	1.865	17.268	71.57	23.86	47.68	2.313	22.8	0.956	8.22	0.01714	13.68	1.714	9674	0.1409	0.1685	1.802	60.97	38419	7439	65.65	0.5725	1502	4289	11.8	5637	0.03762	18.8	3.224	27.5	54.64	3197	0.02095	3.45	10379	0.1442	5146	42.65	1.228	10.68	10274	6.158	4081	4.466
130	a-0000148	BnASSYST-148	Jupiter	Winter OSR	winter OSR	6.01476	1.81	13.03	64.39	21.27	43.08	1.441	31.95	1.554	8.84	0.02195	15.81	2.443	12226	0.1493	0.1411	2.219	49.31	38441	8091	92.34	1.0348	1281	4305	12.24	4975	0.041	25.02	4.156	28.31	58.64	3435	0.0195	3.067	9811	0.1045	4516	43.84	0.626	14.3	8692	5.911	8503	5.721
131	a-0000149	BnASSYST-149	Krapphauser	Winter OSR	winter OSR	5.18369	1.847	6.45	76.44	21.97	54.46	2.176	26.23	1.209	8.09	0.01903	11.75	1.565	9299	0.1265	0.1362	1.994	52.86	39790	6975	65.18	0.2131	1661	3931	12.34	5094	0.06417	18.52	3.477	26.37	54.84	3628	0.02051	2.644	9803	0.2663	4416	43.67	1.128	22.47	9211	6.358	12688	5.66
132	a-0000150	BnASSYST-150	Kromerska	Winter OSR	winter OSR	6.66667		5.528							8.09	0.02186	15.63	1.595	9385	0.2275	0.1595	2.278	70.74	40834	7077	88.14	0.3592	1709	4306	12.8	5687	0.04283	16.9	3.689	30.35	52.2	3955	0.01668	3.004	8794	0.1261	3632	46.27	1.318	9.32	9330	6.374	8570	6.708
133	a-0000151	BnASSYST-151	Librador	Winter OSR	winter OSR	4.41414	1.718	6.41	75.63	24.21	51.38	1.639	31.16	1.294	10.78	0.02104	12.75	1.511	9171	0.1834	0.1673	2.471	67.03	42725	6074	83.29	0.6433	1771	4427	12.88	8060	0.05838	15.7	3.586	31.22	53.1	2806	0.01655	2.983	9200	0.199	3938	41.24	1.212	11.6	9486	7.235	6169	2.911
134	a-0000152	BnASSYST-152	Libritta	Winter OSR	winter OSR	3.44692	1.865	7.108	61.24	20.55	40.66	1.493	27.16	1.327	7.83	0.01617	13.1	1.56	9219	0.1573	0.1159	2.287	64.83	40279	6362	62.92	0.3234	1365	4851	12.48	5727	0.08094	16.64	3.49	31.76	57.53	2800	0.02261	2.847	9197	0.125	3776	41.8	1.209	11.77	9373	6.607	3341	4.75
135	a-0000153	BnASSYST-153	Liglory	Winter OSR	winter OSR	4.37555	1.915	8.63	72.58	23.34	49.25	1.889	27.29	1.161	8.32	0.02294	16.43	1.719	9336	0.1862	0.1715	2.171	55.76	35692	6210	80.24	0.3431	1559	4399	11.02	6077	0.04889	17.24	3.473	25.84	46.76	2564	0.03397	3.576	8642	0.0897	4021	54.37	0.979	13.14	9694	6.403	3472	3.437
136	a-0000154	BnASSYST-154	Liporta	Winter OSR	winter OSR	6.06481	1.94	22.422	76.15	22.66	53.46	2.039	26.36	1.183	10.65	0.01476	11.66	1.718	10061	0.1318	0.1477	1.942	54.93	42705	7524	77.17	0.3545	1309	4203	13.68	6620	0.04452	19.45	4.194	27.88	58.77	2882	0.02426	2.845	9988	0.1013	4174	34.11	1.322	11.75	8579	6.606	4253	3.928
137	a-0000155	BnASSYST-155	Lirafit	Winter OSR	winter OSR			2.762							8.76	0.01966	12.61	1.552	9788	0.1757	0.1452	2.599	66.8	40732	7565	71.94	0.2641	2054	4766	13.75	5714	0.05276	18.2	3.464	31.2	58.6	2701	0.01927	3.78	13740	0.0746	3866	30.67	1.081	16.6	9534	7.789	4314	3.22
138	a-0000156	BnASSYST-156	Lirakotta	Winter OSR	winter OSR	5.7551	1.995	10.738	69.4	21.62	47.76	1.959	24.86	1.161	9.33	0.02363	15.49	1.973	11320	0.1495	0.1501	1.614	58.47	36795	8105	78.92	0.4008	1557	5138	11.15	7080	0.00353	22.27	4.613	26.09	61.58	3274	0.0258	3.151	9913	0.1088	4392	35.98	0.853	12.73	8551	5.765	12980	5.497
139	a-0000157	BnASSYST-157	Madora	Winter OSR	winter OSR	5.71989	2.02	12.922	82.3	22.95	59.29	2.109	28.34	1.345	8.81	0.01157	10.76	1.59	9243	0.2147	0.1496	2.216	59.98	38259	7190	60.52	0.3345	1909	4955	13.63	6808	0.04781	18.77	3.362	32.97	66.69	3286	0.02478	3.175	9077	0.1157	4167	35.58	0.895	20.14	8659	5.628	9263	6.76
140	a-0000160	BnASSYST-160	Matador	Winter OSR	winter OSR	6.1326	1.865	5.14	86.54	24.13	62.44	1.813	33.11	1.508	7.01	0.01708	10.39	1.507	8933	0.1133	0.1453	2.299	51.01	37365	6089	65.66	0.4737	1121	4430	11.95	6526	0.06166	16.37	3.134	30.7	37.87	3614	0.02029	2.958	9621	0.0984	4131	38.74	0.789	7.6	9751	6.267	16976	4.38
141	a-0000161	BnASSYST-161	Mestnij	Winter OSR	winter OSR	4.91803	1.865	6.906	78.93	21.99	56.94	2.302	24.28	1.074	11.21	0.02999	15.92	2.036	11484	0.1638	0.1817	2.503	55.21	36602	8626	85.35	0.356	1688	4115	11.42	5579	0.04672	23.01	4.136	31.98	44.54	2374	0.01654	3.86	11336	0.0974	3986	41.13	0.749	14.58	8981	6.418	8447	2.697
142	a-0000162	BnASSYST-162	Moldavia	Winter OSR	winter OSR	7.25806	2.02	3.144	95.24	27.51	67.66	1.841	34.4	1.168	13.18	0.02485	9.66	2.124	12050	0.1436	0.2232	2.168	54.84	39753	9032	108.94	0.7005	1979	3778	12.42	6056	0.05813	23.66	4.34	24.6	45	3543	0.00923	2.355	10644	0.1649	3792	61.12	1.2	12.49	9062	6.835	14169	3.18
143	a-0000163	BnASSYST-163	Mytnickij	Winter OSR	winter OSR	4.35144	1.865	4.494	74.24	20.22	53.91	2.145	24.63	1.304	7.36	0.01187	9.94	1.324	7809	0.0893	0.155	2.061	53.3	37525	6347	69.57	0.2088	1107	4815	11.98	6515	0.08017	14.36	2.665	34.3	52.85	3030	0.01792	3.03	9975	0.1116	3766	50.9	0.647	10.68	8785	6.324	11271	5.103
144	a-0000164	BnASSYST-164	Nemertschanskij 1	Winter OSR	winter OSR	6.18217	1.865	11.77	89.72	23.68	65.97	2.413	27.62	1.184	13.68	0.01936	14.21	2.247	12329	0.1533	0.1949	2.056	62.23	44363	9052	112.59	0.3893	1796	4284	13.85	6814	0.04095	23.68	4.266	35.36	41.55	2832	0.01951	3.448	10074	0.0934	4137	47.43	0.929	14.14	9328	7.008	12885	4.615
145	a-0000165	BnASSYST-165	Norde	Winter OSR	winter OSR	6.6167	1.94	2.19	74.28	24.29	49.96	1.613	30.05	1.171	11.09	0.0173	11.35	2.06	9948	0.124	0.1444	1.807	50.02	44463	7375	61.88	0.4162	1424	4439	15.02	5273	0.05155	20.28	3.751	31.42	42.92	3344	0.01238	2.341	10334	0.0887	4069	40.8	0.794	7.17	9387	7.582	12125	4.366
146	a-0000166	BnASSYST-166	Panter	Winter OSR	winter OSR	5.20103	1.865	12.566	78.25	23.86	54.3	1.734	30.74	1.297	9.38	0.01505	13.18	1.654	9117	0.1409	0.1452	2.198	56.84	38739	7080	83.84	0.446	1116	4513	12.45	6777	0.04634	18.38	3.327	28.45	47.5	2792	0.0186	3.183	9601	0.1146	3835	38.05	0.842	12.39	8319	5.984	8640	4.196
147	a-0000168	BnASSYST-168	Ramses	Winter OSR	winter OSR	4.79769	1.865	8.128	70.3	22.18	48.05	1.716	26.83	1.149	8.99	0.01526	12.86	1.418	8472	0.1185	0.1366	1.962	53.53	42465	6921	54.5	0.2025	1463	4960	13.5	6915	0.08169	15.73	2.985	30.39	48.23	3737	0.01885	2.965	10614	0.161	4325	33.73	0.829	17.3	9269	6.067	17810	4.478
148	a-0000169	BnASSYST-169	Sarepta	Winter OSR	winter OSR	3.93333	1.723	6.41	71.31	21.58	49.62	1.635	29.42	1.418	8.35	0.01717	9.41	1.545	9730	0.1654	0.1348	1.413	49.53	44096	8377	53.73	0.2394	1778	4257	14.69	6344	0.04881	19.25	3.84	25.54	46.64	2503	0.01803	3.368	9652	0.2065	3548	36.61	0.71	17.86	8194	8.195	11129	3.469
149	a-0000170	BnASSYST-170	Skrzeszowicki	Winter OSR	winter OSR	5.87945	1.865	13.348	76.02	23.32	52.69	1.78	29.17	1.242	9.06	0.01947	13.86	1.488	8811	0.1342	0.1593	1.574	55.29	42981	7242	75.04	0.3813	1409	4784	13.81	6572	0.04243	16.94	3.121	33.44	43.52	3293	0.02099	3.341	10228	0.1303	3826	45.83	0.718	13.23	9818	6.844	7493	5.709
150	a-0000171	BnASSYST-171	Skziverskij	Winter OSR	winter OSR	5.76159	1.847	7.922	60.24	18.43	41.74	2.013	24.76	1.296	14.53	0.01676	14.49	1.405	8388	0.1249	0.1639	1.989	61.56	45085	7342	66.19	0.254	1423	4974	15.02	6482	0.05206	15	3.025	29.91	37.92	3083	0.01239	3.549	10186	0.0713	4238	55.61	0.567	17.03	9184	6.775	14148	4.093
151	a-0000172	BnASSYST-172	Slovenska Krajova	Winter OSR	winter OSR	4.77273	1.8	9.24	69.63	20.61	48.91	2.17	24.13	1.28	11.33	0.01609	13.73	1.449	9215	0.1997	0.1365	1.938	65.72	41543	7125	81.74	0.2041	1168	5140	13.23	6092	0.05384	17.23	3.115	38.96	44.84	2898	0.0237	2.961	10623	0.0885	4304	35.76	0.599	13.59	9924	7.878	18701	4.163
152	a-0000173	BnASSYST-173	Sobotkowski	Winter OSR	winter OSR	5.62344	1.865	7.5	90.08	27.51	62.42	2.037	29.65	1.034	8.95	0.01824	16	1.647	9483	0.1183	0.1949	2.407	61.74	46875	8045	71.62	0.331	1192	5340	15.36	6848	0.05676	18.34	3.544	27.65	52.83	2423	0.01884	3.441	10888	0.1307	4134	42.05	0.843	12.68	8822	6.654	11830	2.855
153	a-0000174	BnASSYST-174	Sonnengold	Winter OSR	winter OSR	6.48755	2.02	14.598	98.94	26.52	72.44	1.981	35.92	1.314	13.51	0.01785	15.04	1.714	10319	0.1158	0.1666	1.653	56	43698	7062	82.52	0.445	1354	4301	14.53	6725	0.05334	18.96	3.409	29.47	50.73	2802	0.01555	2.392	11445	0.0803	4020	43.01	0.771	11.45	8599	7.01	14689	4.755
154	a-0000175	BnASSYST-175	Start	Winter OSR	winter OSR	4.66926	1.7	3.162	110.65	28.25	82.43	2.156	37.85	1.293	9.28	0.02173	11.2	1.607	9531	0.1324	0.1711	2.823	63.42	41821	8049	72	0.6459	1593	5110	14.07	6517	0.09796	17.98	3.466	28.65	34.68	3607	0.01325	3.434	7348	0.1274	4035	32.76	1.58	6.22	9202	7.626	10809	5.238
155	a-0000176	BnASSYST-176	Trebicska	Winter OSR	winter OSR	4.98525	1.865	5.854	79.35	20.39	58.87	2.693	26.01	1.256	7.68	0.01936	10.92	2.156	11603	0.1882	0.1118	2.106	57.66	45294	8270	68.43	0.553	1844	4893	14.52	7021	0.09675	24.56	4.434	29.55	26.15	3746	0.01742	2.619	9974	0.0874	3635	48.18	0.951	9.68	9200	6.416	9865	5.646
156	a-0000178	BnASSYST-178	Vinnickij 15_59	Winter OSR	winter OSR	6.35556	2.02	4.066	80.95	23.62	57.3	1.906	29.17	1.291	8.25	0.01581	16.23	1.438	8980	0.1437	0.1523	2.292	59.17	43100	6351	83.36	0.2976	1243	5285	13.97	6670	0.06467	16.74	3.133	39.44	31.1	3257	0.0125	3.365	11606	0.1248	4000	51.54	0.964	14.55	10434	7.055	12897	3.832
157	a-0000179	BnASSYST-179	Wolynski	Winter OSR	winter OSR	7.26695	1.865	6.546	88.29	24.19	64.04	1.972	30.79	1.333	8.77	0.0168	12.08	1.453	8854	0.1247	0.1553	2.264	52.96	46879	7052	69.55	0.2877	1287	5043	15.2	6407	0.1277	17.35	3.356	30.92	32.85	2815	0.01685	2.909	10721	0.0923	3845	41.7	0.776	8.6	9105	7.74	11886	4.905
158	a-0000180	BnASSYST-180	V8	Winter OSR	winter OSR	4.73617	1.78	3.476	51.99	13.15	38.24	2.307	18.51	1.819	9.94	0.01632	13.08	1.431	8236	0.0663	0.2	1.938	56.76	39699	5994	91.71	0.4224	1133	4874	12.67	6391	0.04456	14.59	3.064	29.76	38.63	3226	0.01966	3.61	10839	0.1186	5208	104.62	1.546	13.03	8816	5.875	4715	2.132
159	a-0000183	BnASSYST-183	K26-96	Winter OSR	winter OSR	4.38136	1.865	20.992	74.47	20.12	54.32	1.867	29.61	1.456	13.67	0.02117	10.78	1.439	8504	0.1123	0.1658	1.774	57.42	36288	7568	66.59	0.4141	934	4399	11.95	5901	0.00999	15.76	2.958	23.16	54.97	3312	0.03045	3.782	7880	0.0854	4028	45	0.623	18.75	8341	5.615	7847	3.628
160	a-0000184	BnASSYST-184	R53	Winter OSR	winter OSR	4.10714	1.865	5.652	56.45	20.67	35.78	1.388	24.79	1.187	13.76	0.02373	20.65	1.884	9638	0.1718	0.1786	1.991	62.99	45440	8363	73.89	0.3564	1586	5292	14.45	6339	0.05361	19.4	3.616	29.67	56.67	2465	0.02219	3.494	9022	0.115	4534	46.39	1.256	23.15	9605	7.655	5638	2.209
161	a-0000185	BnASSYST-185	CANARD	Winter fodder	winter fodder	3.76106	1.7	2.749	65.76	18.9	46.81	1.838	26.17	1.349	10.03	0.01514	12.11	1.43	8627	0.1079	0.1725	2.268	49.76	34981	6786	63.32	0.7773	1522	4535	11.87	5267	0.05025	16.52	3.29	31.65	49.4	3161	0.01499	3.564	8759	0.1568	3383	35.11	0.845	11.47	8252	6.207	10470	4.567
162	a-0000186	BnASSYST-186	MOANA, MOANA RAPE	Winter fodder	winter fodder	4.86798	1.865	13.074	76.36	23.82	52.49	1.774	28.68	1.147	7.33	0.01782	14.02	1.65	10019	0.1653	0.2282	2.218	50.24	38781	7943	51.63	0.3677	1758	4748	13.42	6948	0.05135	19.89	3.987	33.48	47.67	3226	0.01606	3.744	9796	0.0662	4506	43.15	0.846	14.69	9212	6.302	13548	3.974
163	a-0000187	BnASSYST-187	WINFRED	Winter fodder	winter fodder	4.87129	1.78	11.266	60.17	18.62	41.48	1.785	23.79	1.239	7.9	0.01328	10.68	1.408	8296	0.1267	0.1483	2.169	54.22	43216	6279	46.25	0.1893	1277	5110	15.15	6216	0.08679	16.03	3.13	30.07	72.49	3803	0.01381	2.989	9175	0.1384	4262	37.85	1.168	23.55	9261	6.393	5308	5.097
164	a-0000188	BnASSYST-188	EMERALD	Winter fodder	winter fodder	3.84515	1.7	2.658	78.29	22.93	55.29	1.792	31.38	1.341	8.11	0.01662	16.17	1.51	9095	0.1214	0.202	2.159	60.61	41332	7504	65.81	0.6366	1544	5750	14.32	6982	0.04772	17.34	3.019	34.42	45.01	2708	0.02006	3.004	10951	0.1111	3758	34.77	0.784	11.61	8787	5.823	10347	3.199
165	a-0000189	BnASSYST-189	FORA	Winter fodder	winter fodder	2.85714	1.7	5.9	72.45	23.85	48.51	1.579	32.32	1.293	9.35	0.02139	13.84	1.476	8812	0.2127	0.1629	2.084	59.48	33406	7973	58.51	0.6465	1325	5470	11.96	8478	0.00658	17.25	2.442	32.89	60.97	3926	0.03297	3.38	8784	0.1856	3484	36.97	1.014	13.22	9143	6.077	11813	6.845
166	a-0000190	BnASSYST-190	Aphid Resistant Rape	Winter fodder	winter fodder			4.154							13.32	0.01984	14.78	2.451	12109	0.1223	0.2569	2.334	51.3	42430	8426	81.13	0.6829	1672	5067	13.66	8712	0.05514	23.48	4.64	25.66	45.28	3450	0.01355	3.426	9367	0.1567	3596	48.54	1.103	19.96	9040	7.283	8175	6.642
167	a-0000191	BnASSYST-191	Binera	Winter fodder	winter fodder	5.40783	1.865	4.988	57.1	19.23	37.79	1.73	21.25	1.224	10.12	0.01424	12.35	1.543	8944	0.1431	0.1835	1.828	56.58	42903	7043	74.5	0.381	1512	4832	14.37	6926	0.06682	17.15	3.579	27.49	52.07	3576	0.01231	3.272	9343	0.1188	3982	45.1	0.916	10.53	9148	6.885	11504	2.712
168	a-0000193	BnASSYST-193	Dwarf Essex	Winter fodder	winter fodder	3.27157	1.865	5.31	68.96	20.18	48.79	1.817	26.28	1.262	10	0.01649	9.75	1.339	7633	0.2573	0.1143	2.003	47.79	34103	6742	54.02	0.5917	1535	4488	11.23	6667	0.056	14.99	2.921	21.98	61.12	2954	0.02649	3.921	11968	0.0894	3818	36.46	0.937	31.23	9933	6.044	12118	5.584
169	a-0000194	BnASSYST-194	English Giant	Winter fodder	winter fodder	4.89612	1.865	2.126	65.23	22.11	42.92	1.611	31.36	1.377	7.65	0.02141	16.34	2.175	12156	0.1541	0.2157	2.573	56.46	42876	9514	99.85	0.6776	2104	5038	14.03	7205	0.04724	24.16	4.267	38.67	35.01	3407	0.01105	3.611	8186	0.1785	3449	44.74	0.616	12.54	9293	7.309	8391	5.443
170	a-0000195	BnASSYST-195	LiragrŸn	Winter fodder	winter fodder	4.73453	1.78	13.8	81.57	24.93	56.4	1.848	31.63	1.269	9.38	0.01725	13.35	1.936	10293	0.1736	0.1278	2.197	56.18	39556	7274	79.64	0.4219	1618	4827	13.26	6224	0.05258	20.96	3.609	37.8	48.27	3095	0.02235	3.965	11641	0.0827	4059	37.62	0.882	11.99	8467	6.16	16727	4.8
171	a-0000196	BnASSYST-196	Michinaku natane	Winter fodder	winter fodder	5	1.865	8.672	56.43	15.59	40.73	2.031	22.63	1.404	13.4	0.0212	15.2	2.418	11617	0.2581	0.1999	2.425	57.82	46841	9125	84.65	0.4569	1932	4396	16.18	7375	0.0654	24.85	4.296	30.63	48.23	2773	0.08067	3.432	9140	0.1079	4463	42.43	0.922	28.84	8621	5.115	15423	5.169
172	a-0000197	BnASSYST-197	Nunsdale	Winter fodder	winter fodder	2.81583	1.7	7.696	75.58	22.79	52.56	2.072	27.61	1.174	9.78	0.01484	12.83	1.364	8614	0.1523	0.1658	2.091	62.16	39346	6864	92.33	0.358	1296	5100	12.54	7421	0.05669	16.27	3.321	29.27	54.48	3102	0.01304	2.689	7723	0.1687	3382	42.93	0.821	23.27	8104	7.005	12320	4.547
173	a-0000199	BnASSYST-199	Parapluie	Winter fodder	winter fodder	5.32805	1.805	9.788	73.06	18.93	54.03	1.981	27.67	1.434	10.76	0.01954	14.16	1.649	9657	0.1189	0.13	1.751	53.09	35399	8025	51.09	0.3757	1712	5179	11.87	6382	0.05439	18.89	3.885	26.8	46.71	3167	0.01678	2.966	9361	0.0701	3728	31.99	0.983	14.29	9200	6.612	13752	3.899
174	a-0000200	BnASSYST-200	Samo	Winter fodder	winter fodder	4.81696	1.865	4.768	83.82	21.84	61.8	1.89	34.35	1.462	7.74	0.0179	10.49	1.597	9409	0.1431	0.138	1.62	53.03	37276	7363	55.99	0.5704	1523	4540	11.87	6116	0.0462	17.96	3.494	32.88	32.15	4059	0.00572	2.958	8906	0.2723	3650	55.05	0.904	8.41	9046	7.214	17135	5.455
175	a-0000201	BnASSYST-201	Silona	Winter fodder	winter fodder	5.53983	2.02	2.358	91.35	21.84	69.33	2.191	32.31	1.46	12.07	0.0199	14.41	2.219	10681	0.1629	0.125	2.27	50.14	42531	6875	54.58	0.2872	1238	4072	14.28	6391	0.0661	22.57	3.768	31.43	39.83	3590	0.02002	3.427	9926	0.1311	3709	40.23	1.12	11.54	9214	6.881	13214	4.562
176	a-0000202	BnASSYST-202	Chuosenshu	_Exotics_: Winter vegetable	OTHER	4.52391	1.865	3.246	56.52	22.56	33.78	1.216	28.69	1.263	9.12	0.01481	10.35	1.429	8644	0.1416	0.1188	2.279	58.59	38457	7317	72.77	0.3074	1214	4709	11.97	7599	0.06521	15.79	3.058	31.09	55.23	3216	0.02229	3.963	8101	0.1689	3938	45.6	1.087	13.38	8437	5.997	7174	5.185
177	a-0000203	BnASSYST-203	Taisetsu	_Exotics_: Winter vegetable	OTHER	5.72455	1.865	9.504	64.25	15.48	48.59	1.94	26.03	1.827	11.07	0.01914	15.18	1.702	9535	0.1591	0.1634	1.694	61.12	47030	7656	63.8	0.7636	1709	4891	15.47	8016	0.09936	18.42	3.588	29.99	29.32	4191	0.02046	3.107	9561	0.1839	4020	41.81	0.78	7.03	8846	6.685	15629	6.225
178	a-0000204	BnASSYST-204	Q100	_Exotics_: synthetic	OTHER	7.1167	2.02	6.364	75.34	21.75	53.44	2.037	28.01	1.261	11.98	0.01311	12.28	2.188	9679	0.1435	0.1332	2.209	66.16	40711	6907	76.11	0.4432	1399	5036	13.58	6585	0.05709	19.12	3.225	30.54	29.79	3071	0.01714	3.57	12616	0.1424	4024	43.85	0.725	11.1	9418	7.873	19857	3.979
179	a-0000206	BnASSYST-206	BRAUNER SCHNITTKOHL	_Exotics_: Siberian kale	OTHER	7.37151	2.1		65.46	20.99	44.36	1.831	24.8	1.199	7.24	0.01215	11.6	1.508	8491	0.1836	0.1352	2.366	59.09	39962	6035	78.39	0.3293	1245	4971	13.57	6236	0.05214	15.99	3.237	31.98	27.18	3916	0.02333	2.764	9109	0.0734	3601	46.98	0.68	6.21	9661	5.895	10368	7.064
180	a-0000207	BnASSYST-207	CHEMBERE DZAGUMHANA	_Exotics_: unspecified	OTHER	4.93037	1.865	10.078	63.28	18.97	44.15	1.614	29.16	1.494	5.07	0.01538	13.05	1.77	10731	0.1587	0.2002	2.361	67.72	39469	8610	96.7	0.3574	1551	4857	12.46	6522	0.09174	20.36	3.75	36.62	50.67	3448	0.01453	3.662	9719	0.1281	4801	42.02	1.512	12.4	8829	6.104	5130	4.313
181	a-0000208	BnASSYST-208	COUVE NABICA	_Exotics_: cauve nabica	OTHER	4.89177	1.835	8.562	60.2	16.57	43.45	1.898	24.33	1.442	9.81	0.02167	13.57	1.876	11054	0.206	0.1621	2.309	65.26	45616	9243	71.25	0.429	1430	4260	14.48	6757	0.04721	21.72	4.299	26.21	53.67	3009	0.01984	3.787	9186	0.1367	3973	35.59	1.459	12.27	9709	5.257	10358	3.958
182	a-0000209	BnASSYST-209	RAGGED JACK	_Exotics_: rape kale	OTHER	3.71012	1.7	2.5	48.17	15.09	32.91	1.591	21.54	1.377	9.8	0.01981	10.87	1.188	7025	0.1002	0.1316	1.718	56.57	35627	5527	50.68	0.4088	1292	4893	11.56	6966	0.05467	11.92	2.768	26	65.76	2835	0.02292	2.211	9182	0.0958	2946	18.16	0.664	16.27	8207	6.204	18652	2.29
183	a-0000210	BnASSYST-210	RED RUSSIAN	_Exotics_: Siberian kale	OTHER	3.01277	1.7	0.84	45.05	16.6	28.26	1.346	22.2	1.256	12.26	0.0244	11.32	1.326	7839	0.1085	0.1382	1.536	49.97	41911	5719	38.97	0.4165	1508	4847	13.36	6476	0.05854	14.04	2.797	28.21	55.29	3319	0.01674	2.529	10139	0.1025	4381	36.68	0.835	14.07	9623	6.041	21004	3.105
184	a-0000211	BnASSYST-211	SIBERISCHE BOERENKOOL	_Exotics_: Siberian kale	OTHER	2.67878	1.7	5.836	53.23	17.11	35.93	1.554	23.51	1.298	9.41	0.01756	13.36	1.7	8403	0.1453	0.128	2.21	57.27	33093	5816	69.32	0.4531	1396	4002	9.18	5296	0.07477	16.08	3.016	25.06	62.62	3883	0.02145	2.829	8090	0.1746	3257	44.23	1.19	13.31	8232	5.505	8079	5.722
185	a-0000212	BnASSYST-212	SLAPSKA, SLAPY	_Exotics_: unspecified	OTHER	5.3298	1.865	0.924	78	20.02	57.8	2.138	28.89	1.485	7.48	0.01617	15.64	1.513	8727	0.154	0.1364	2.044	55.58	40320	6879	65.54	0.5935	2057	4405	13.34	5890	0.04641	16.56	4.026	26.17	43.24	2989	0.01597	4.56	10652	0.0845	3899	39.72	0.956	12.53	9614	7.627	12469	4.972
186	a-0000213	BnASSYST-213	ABUKUMA NATANE	_Exotics_: Winter OSR	winter OSR	5.79492	1.89	1.256	65.94	19.93	45.83	1.951	26.2	1.263	11.45	0.01928	10.46	1.673	9217	0.1364	0.1538	1.85	59.97	41901	6781	69.53	0.2762	1384	4772	13.46	6744	0.05166	17.62	3.379	27.11	32.77	4417	0.02116	3.437	9730	0.1325	4711	55.01	0.633	16.81	9994	6.303	15718	5.526
187	a-0000214	BnASSYST-214	PI271452	_Exotics_: unspecified	OTHER	3.89231	1.775	6.842	80.09	20.97	58.87	1.895	32.19	1.504	12.93	0.03045	23.25	2.734	15478	0.2221	0.231	2.147	63.12	41403	11822	120.65	0.732	2881	4494	13.61	8563	0.04659	30.62	6.178	25.48	59.89	2599	0.03103	2.485	10663	0.1344	3484	35.04	1.112	23.12	8062	6.139	7471	4.855
188	a-0000216	BnASSYST-216	E94197	_Exotics_: unspecified	OTHER	7.72523	2.02	10.326	86.34	21.9	64.3	2.637	29.55	1.341	9.08	0.01699	12.68	1.745	10218	0.1465	0.2018	2.148	66.17	39032	7937	91.1	0.5087	1946	4588	12.22	7111	0.08658	19.06	3.802	26.26	57.33	2589	0.01914	3.858	9949	0.0665	3904	32.5	1.336	9.01	9797	6.96	3647	3.607
189	a-0000217	BnASSYST-217	EVVIN	_Exotics_: var. napus	OTHER	5.36494	1.865	2.398	46.91	12.5	34.2	1.667	20.7	1.778	12.57	0.02718	19.56	2.642	14315	0.2029	0.2097	2.342	67.09	44463	10675	111.8	0.9621	2629	4507	13.08	10860	0.06828	27.13	5.504	26.56	44.29	3334	0.02156	3.358	9248	0.0941	3831	42.8	1.329	15.43	9452	6.057	13548	6.221
190	a-0000218	BnASSYST-218	GROENE GRONINGER SNIJMOES	_Exotics_: unspecified	OTHER	6.38436	2.02	8.052	87.43	21.86	65.46	2.825	27.61	1.255	10.4	0.0188	11.36	1.847	8444	0.1398	0.1292	1.772	59.87	32875	5853	86.71	0.4321	1263	3444	11.5	4720	0.0539	16.85	2.902	31.12	59.84	2784	0.01792	2.958	10899	0.1013	4310	41.19	0.871	17.35	8100	6.585	15099	3.137
191	a-0000219	BnASSYST-219	GR†NER SCHNITTKOHL	_Exotics_: Siberian kale	OTHER	5.16393	1.865	9.292	68.77	18.28	50.25	2.347	25.19	1.458	9.82	0.01363	10.89	1.777	9486	0.1706	0.1668	2.095	58.45	36048	7531	76.79	0.3583	1565	4899	11.85	6144	0.06004	18.78	3.351	31.88	59.41	2935	0.02136	2.916	9584	0.1238	4048	49.31	2.176	16.46	8884	6.467	5271	4.542
192	a-0000221	BnASSYST-221	RAPID CYCLING RAPE _CrGC5	_Exotics_: rape kale	OTHER	3.75776	1.7	2.07	44.14	14.38	29.56	1.191	26.65	1.844	23.2	0.04234	17.31	3.489	15804	0.1829	0.1793	3.533	57.36	43982	11447	103.62	1.4707	3045	5062	12.42	10767	0.07256	32.91	5.23	24.89	43.84	3506	0.02519	3.586	6818	0.0377	3846	40.77	0.79	10.69	10367	6.564	11745	6.931
193	a-0000222	BnASSYST-222	RUSSIAN KALE	_Exotics_: Spring vegetable	OTHER	3.35404	1.775	1.104	55.76	17.23	38.21	2.114	19.04	1.055	10.96	0.02759	11.97	1.456	8254	0.2041	0.1353	1.746	55.37	42891	6208	48.61	0.4315	1601	4761	13.68	7267	0.05595	15.52	2.96	26.64	44.5	4632	0.01668	2.724	9046	0.145	3799	34.91	0.874	10.63	9834	5.61	22938	4.052
194	a-0000224	BnASSYST-224	WILD ACCESSION	_Exotics_: wild accession	OTHER	3.24497	1.7	6.976	66.14	17.17	48.79	1.871	28.81	1.637	10.61	0.0276	18.37	2.611	12635	0.2116	0.1834	3.048	58.75	42243	9141	119.15	1.4467	2154	5166	13.25	10125	0.06012	24.93	4.695	38.12	62.96	2843	0.02535	2.468	9736	0.0689	4349	44.72	1.239	24.5	9331	5.415	9677	3.758
195	a-0000226	BnASSYST-229	SWU Chinese 1	_Exotics_: Semiwinter OSR	semiwinter OSR	5.54815	2.02	11.962	69.05	15.84	53.08	2.372	24.42	1.582	17.71	0.02869	14.47	2.431	14054	0.144	0.238	2.221	66.75	35914	10077	104.86	0.6829	1981	5174	12.02	7216	0.06331	27.67	5.045	27.58	44.24	3247	0.02114	2.975	10722	0.0866	5895	41.17	1.216	12.81	10492	6.516	11873	4.965
196	a-0000227	BnASSYST-230	SWU Chinese 2	_Exotics_: Semiwinter OSR	semiwinter OSR	7.23938	2.02	16.854	66.85	16.84	49.83	2.074	24.93	1.532	14.3	0.02494	11.34	2.087	13389	0.2115	0.1629	2.429	54.93	45370	9253	77.39	0.5086	2829	4288	15.5	6548	0.12653	25.51	4.713	34.92	63.4	3393	0.03435	2.935	10681	0.0937	4842	44.98	1.62	13.26	10445	6.865	4358	6.192
197	a-0000228	BnASSYST-231	SWU Chinese 3	_Exotics_: Semiwinter OSR	semiwinter OSR	4.79992	1.775	10.716	71.9	17.05	54.64	2.238	29.24	1.672	11.05	0.01749	16.17	1.751	10191	0.2054	0.1802	2.444	56.27	48844	8506	65.2	0.4368	2065	5105	17.96	6927	0.05675	20.55	3.956	37.5	56.56	3422	0.02797	2.79	9614	0.0922	4372	51.37	1.677	14.75	8395	5.41	4049	5.1
198	a-0000229	BnASSYST-232	SWU Chinese 5	_Exotics_: Semiwinter OSR	semiwinter OSR	6.66178	2.02	10.468	68.73	18.69	49.86	2.035	26.45	1.58	10.79	0.02295	11.15	1.908	11374	0.1795	0.1573	1.934	51.74	35721	8114	74.33	0.4118	1873	5451	12.13	7079	0.07503	21.99	4.093	29.76	56.92	3002	0.02426	3.517	9346	0.0628	4518	34.81	1.155	10.22	10461	5.641	3867	6.045
199	a-0000232	BnASSYST-235	SWU Chinese 8	_Exotics_: Semiwinter OSR	semiwinter OSR	6.7017	2.02	3.848	57.01	13.48	43.37	2.089	20.02	1.652	10.72	0.02809	9.21	2.558	14457	0.1816	0.1927	1.885	58.3	44669	10655	71.05	0.4239	2460	4523	13.97	8245	0.01101	30.39	5.214	19.88	49.86	3613	0.02683	2.913	8697	0.0926	5345	52.09	1.68	11.03	10239	5.585	3935	6.401
200	a-0000233	BnASSYST-236	SWU Chinese 9	_Exotics_: Semiwinter OSR	semiwinter OSR	5.41451	1.89	14.194	57.69	16.13	41.43	1.811	23.67	1.414	8.54	0.02709	16.45	2.735	15066	0.1987	0.229	2.181	57.2	44186	12165	113.78	0.492	1974	4824	14.08	7341	0.12175	29.91	4.933	30.75	44.85	4047	0.02622	3.282	7184	0.074	4762	43.3	0.768	10.16	8989	4.895	12426	8.411
201	a-0000234	BnASSYST-237	Zhouyou	_Exotics_: Semiwinter OSR	semiwinter OSR	6.83908	2.02	14.2	63.61	17.07	46.42	1.944	23.71	1.459	9.34	0.01664	13.43	1.81	11447	0.1681	0.1613	1.459	45.21	37738	8880	63.95	0.3137	1698	4569	12.35	6787	0.04219	22.07	4.194	25.31	36.59	3760	0.04152	2.671	7138	0.0953	4815	43.09	1.388	10.91	10133	5.39	14132	5.991
202	a-0000235	BnASSYST-238	Drakkar	Spring OSR	spring OSR	2.51279	1.427	13.544	40.32	11.68	28.4	0.976	24.55	2.365	14.14	0.03149	15.33	2.647	13620	0.1328	0.2342	2.333	69.09	33046	9998	98.83	0.5975	2111	5394	9.83	7630	0.04306	26.55	5.59	26.33	53.06	2126	0.02478	2.946	8748	0.0894	5023	40.31	1.842	12.35	9108	5.454	3623	2.501
203	a-0000236	BnASSYST-239	STELLAR DH	Spring OSR	spring OSR	2.70142	1.427	4.654	54.68	15.72	38.69	2.295	16.97	0.979	9.76	0.01788	14.29	1.598	9306	0.2188	0.1288	1.984	73.4	39782	7640	88.44	0.2748	1587	4750	11.87	7220	0.03786	17.78	3.531	31.67	50.71	2864	0.01875	3.206	10344	0.1665	4202	37.99	1.218	16.08	10211	5.957	5232	3.372
204	a-0000237	BnASSYST-240	WESTAR DH	Spring OSR	spring OSR	4.993	1.865	10.836	50.64	15.05	35.43	1.592	22.65	1.634	19.39	0.02393	11.95	1.654	11476	0.2056	0.1496	2.327	67.06	43311	10353	85.95	1.1206	3018	4790	13.19	9144	0.09568	19.99	3.829	28.81	56.92	2649	0.03469	3.58	10833	0.0978	4572	34.73	1.583	14.58	9718	6.878	4595	4.029
205	a-0000238	BnASSYST-241	YUDAL	Spring OSR	spring OSR	5.68966	1.865	14.71	65.99	19.48	46.39	1.942	23.13	1.117	8.4	0.01625	13.82	1.779	11096	0.1926	0.187	2.504	53.37	43704	9978	47.42	0.626	1860	5460	14.27	9483	0.05592	22.37	3.237	33.56	65.83	3462	0.01913	3.475	8532	0.0676	3736	40.59	1.289	17.67	8386	5.22	9197	8.31
206	a-0000239	BnASSYST-242	BRUTOR	Spring OSR	spring OSR			4.156							7.46	0.0216	13.27	1.389	9399	0.1662	0.2078	2.39	71.51	42531	7639	101.35	0.8121	2192	4136	13.19	7175	0.05893	16.16	3.751	24.97	42.54	2893	0.01764	3.145	9338	0.0948	4281	47.7	1.46	14.07	9520	5.488	10638	3.235
207	a-0000241	BnASSYST-244	COMET	Spring OSR	spring OSR	4.93809	1.865	9.83	84.07	22.84	61.04	1.806	33.92	1.446	10.14	0.02757	18.07	2.729	13874	0.1871	0.1555	2.738	65.87	36412	10639	97.43	0.9097	1593	5484	10.96	9248	0.04723	28.33	5.11	29.17	68.4	2494	0.02685	3.005	10416	0.123	3725	34.76	1.204	25.41	9006	6.49	3299	3.753
208	a-0000242	BnASSYST-245	CRESOR	Spring OSR	spring OSR	5.81741	2.02	10.53	77.27	25.31	51.8	1.603	31.68	1.161	10.15	0.01919	14.48	2.084	11613	0.16	0.1836	2.376	58.11	43746	8461	109.89	0.6277	1761	5003	14.05	7397	0.0476	21.99	3.61	29.99	63.18	2548	0.02578	2.645	10904	0.1289	4247	51.68	1.108	18.7	9283	6.884	6282	2.551
209	a-0000247	BnASSYST-250	INDUSTRY	Spring OSR	spring OSR	4.04531	1.7	4.694	69.79	22.55	47.05	1.76	26.18	1.078	9.78	0.02579	16.79	2.816	14924	0.1623	0.2213	2.059	59.5	34571	13132	84.24	0.6752	2871	4715	10.66	6373	0.09534	30.14	4.902	29.56	68.11	2370	0.02668	3.171	10376	0.1103	3805	30.83	1.374	19.73	8927	7.706	10105	2.889
210	a-0000248	BnASSYST-251	KARAT	Spring OSR	spring OSR	3.28486	1.7	6.974	64.11	17.57	46.34	1.852	25.2	1.38	12.12	0.02103	11.51	1.63	9819	0.1267	0.1683	2.295	69.72	44227	7386	66.08	0.4474	2101	4810	14.05	6508	0.0692	17.56	3.765	28.71	63.17	2260	0.02128	2.354	10433	0.0667	3894	44.79	2.409	14.33	9897	6.715	3561	2.417
211	a-0000249	BnASSYST-252	MARINKA	Spring OSR	spring OSR	4.21856	1.865	10.3	70.16	21.11	48.9	1.65	28.87	1.385	8.7	0.02137	15.4	2.055	12454	0.2223	0.1846	2.39	62.87	40278	9391	85.77	0.7414	1673	5685	12.85	10981	0.05384	23.28	4.148	34.02	66.36	2634	0.01734	3.53	9559	0.1037	3955	36.77	1.949	22.75	9441	6.803	4201	4.325
212	a-0000250	BnASSYST-253	NIKLAS	Spring OSR	spring OSR	4.65116	1.7	6.314	71.79	20.15	51.45	2.452	22.39	1.047	13.92	0.02455	17.62	1.798	11602	0.1667	0.2069	3.14	73.74	42281	8106	134.44	0.7309	2584	5243	12.8	8615	0.0931	20.11	3.935	31.75	43.25	2672	0.02833	3.123	9491	0.0652	4057	58.9	1.018	13.18	9170	5.193	7593	5.33
213	a-0000251	BnASSYST-254	TARGET	Spring OSR	spring OSR	6.67519	2.02	11.672	50.72	17.51	33.05	1.612	20.2	1.227	8.39	0.02801	17.71	1.743	10778	0.2261	0.1931	2.65	59.48	44868	9121	98.28	0.8584	1755	5048	14.17	7932	0.05838	20.05	4.343	33.63	51.77	2587	0.02939	3.345	10923	0.1075	5042	40.11	0.995	23.93	9987	6.364	13302	3.431
214	a-0000253	BnASSYST-256	KAROO-057DH	Spring OSR	spring OSR	4.0448	1.7	10.944	58.67	17.64	40.9	1.551	25.51	1.367	11.35	0.03034	14.49	1.863	12849	0.2286	0.1728	2.121	61.96	45956	10459	102.96	1.3862	3136	5194	14.99	10921	0.06456	21.53	4.612	25.28	49.44	2826	0.04006	3.071	11265	0.0938	4667	39.1	1.237	11.54	8866	6.283	5086	3.919
215	a-0000254	BnASSYST-257	MONTY-028DH	Spring OSR	spring OSR	4.83436	1.7	5.13	61.78	17.41	44.17	1.7	26.77	1.501	10.46	0.02117	10.98	1.563	10627	0.2616	0.1459	2.204	57.86	48331	9039	82.01	0.3986	1944	5198	15.44	7589	0.04555	20.11	3.742	37.33	72.97	2479	0.03032	2.633	11738	0.0969	4741	33.99	1.249	19.72	9668	6.929	5142	4.082
216	a-0000255	BnASSYST-258	N01D-1330	Spring OSR	spring OSR	6.30635	2.02	15.482	58.72	18.91	39.68	1.694	23.89	1.255	9.23	0.02387	18.8	1.605	9660	0.2357	0.1847	2.465	52.6	45691	7628	85.62	0.973	1414	4667	14.9	7543	0.05773	18	3.643	33.95	61.41	3126	0.03169	2.926	10163	0.0702	4598	41.22	2.627	16.35	9786	5.879	4307	4.499
217	a-0000256	BnASSYST-259	N02D-1952	Spring OSR	spring OSR	5.2381	1.75	3.146	85.06	22.06	62.83	1.934	32.28	1.387	12.54	0.02923	20.42	3.008	15755	0.2422	0.1947	2.247	52.56	43832	9498	120.21	0.9587	1904	4073	13.17	8224	0.07011	29.28	6.111	27.29	51.06	3323	0.01738	3.195	9620	0.1618	4349	56.66	1.502	10.46	10055	5.362	3978	5.118
218	a-0000257	BnASSYST-260	SURPASS400-024DH	Spring OSR	spring OSR	4.86348	1.86	9.212	61.81	14.38	47.27	1.833	25.18	1.889	15.06	0.03625	15.89	3.868	18776	0.2687	0.2828	3.116	74.25	26228	13415	164.54	1.4241	2276	3903	7.5	8658	0.06111	40.55	7.817	22.99	50.64	3067	0.02737	3.799	9370	0.0928	5410	64.18	1.88	10.73	10306	5.505	5296	5.038
219	a-0000258	BnASSYST-261	CUBS ROOT	Spring OSR	spring OSR	5.78261	1.875	8.918	51.44	17.62	33.71	1.691	20.23	1.091	24.27	0.01893	14.24	2.389	12623	0.2016	0.2253	1.531	74.75	44113	11263	86.43	0.3203	1916	5611	14.86	7367	0.07026	26.12	4.746	28.4	57.85	2925	0.02473	2.129	9365	0.0948	4524	44.96	1.146	16.52	8859	6.115	11486	5.159
220	a-0000259	BnASSYST-262	DUX	Spring OSR	spring OSR	5.46066	1.865	8.41	58.42	19.07	39.21	1.66	22.95	1.172	7.86	0.01731	16.27	1.7	10195	0.1675	0.1916	2.136	52.18	41319	8231	74.71	1.0444	1612	5046	13.12	8738	0.05717	19.67	3.542	36.53	53.14	3142	0.01949	3.648	9603	0.0932	4960	48.51	1.835	20.22	10137	6.341	6563	4.787
221	a-0000260	BnASSYST-263	ERGLU	Spring OSR	spring OSR	4.23187	1.7	15.74	54.64	16.27	38.17	1.557	24.01	1.422	12.53	0.0159	11.45	1.625	9923	0.1451	0.1316	2.139	54.99	33934	7924	65.64	0.2439	1744	5060	11.52	6314	0.07448	18.35	3.645	31.41	85.99	2311	0.02749	3.328	8479	0.1223	4698	41.31	1.64	24.45	8906	5.879	4557	3.276
222	a-0000261	BnASSYST-264	HELIOS	Spring OSR	spring OSR	5.46915	1.865	10.802	59.6	18.37	41.1	1.73	23.06	1.176	6.19	0.01817	13.97	2.215	11665	0.1852	0.206	1.742	59.64	36075	8493	83.3	0.8379	1723	4660	10.8	7618	0.05223	23.41	4.091	26.69	50.46	2783	0.02648	3.109	11232	0.1246	4984	36.76	2.056	18.38	10907	5.896	4754	4.403
223	a-0000262	BnASSYST-265	KROKO	Spring OSR	spring OSR	4.74308	1.7	2.014	75.5	21.97	53.34	1.835	28.44	1.182	11.21	0.01907	9.51	1.124	7517	0.1426	0.1543	2.003	73.77	45104	5928	52.92	0.3753	1631	4268	14.72	5405	0.0724	12.45	2.472	22.37	45.11	2690	0.01752	4.214	10818	0.0725	4056	36.93	1.702	14.32	8641	7.787	7906	2.973
224	a-0000264	BnASSYST-267	LINETTA	Spring OSR	spring OSR	7.11262	2.02	11.818	79.52	21.36	58.04	2.054	27.82	1.219	7.66	0.01559	13.59	1.605	10049	0.1399	0.1955	2.669	62.23	44230	9173	81.77	1.025	1918	6179	14.76	8327	0.05939	18.83	3.63	34.75	37.45	3724	0.01611	4.105	8844	0.2213	4123	51.06	1.909	14.36	9958	6.132	9536	5.786
225	a-0000265	BnASSYST-268	MAZOWIECKI	Spring OSR	spring OSR	4.27995	1.7	11.982	53.91	18.63	35.12	1.319	26.4	1.418	10.76	0.02059	14.61	1.64	9274	0.1877	0.1626	2.402	58.02	38741	8023	61.85	0.8325	1630	4888	12.06	7873	0.07409	17.94	3.438	29.66	49.64	2803	0.03286	3.159	9865	0.0992	3980	39.45	1.428	16.82	9039	6.89	9476	3.847
226	a-0000266	BnASSYST-269	TANTAL	Spring OSR	spring OSR	3.99573	1.7	7.334	69.96	20.83	48.92	1.452	32.4	1.641	11.51	0.01917	9.83	1.986	11561	0.1645	0.1534	2.495	56.75	36416	9418	67.94	0.4254	1850	4709	11.83	6301	0.06833	23.25	3.797	29.5	62.65	2337	0.02878	2.914	10117	0.1212	4236	37.34	1.087	15.61	8356	5.807	10971	3.836
227	a-0000267	BnASSYST-270	WEIHENSTEPHANER	Spring OSR	spring OSR	3.68217	1.7	3.558	77.5	24	53.33	1.906	27.19	1.071	10.31	0.0224	13.23	1.81	10207	0.1515	0.2392	2.625	60.59	42410	8407	101.53	0.951	1748	6006	13.58	9319	0.05786	19.43	2.999	35.76	48.37	2342	0.01444	3.401	12017	0.0983	4686	37.67	1.301	16.63	11041	7.607	15220	2.584
228	a-0000268	BnASSYST-271	Liho	Spring fodder	OTHER	6.83432	2.1	1.28	49.08	12.7	36.18	1.864	19.22	1.86	24.53	0.0299	15.79	1.967	12269	0.187	0.2207	1.974	57.2	37731	9807	105.77	0.8763	2526	3788	11.41	8550	0.06371	22.29	4.524	25.82	44.87	3243	0.0164	2.774	10388	0.1285	3534	41.5	1.424	15.29	9372	6.968	10555	5.665
229	a-0000269	BnASSYST-272	Alku	Spring OSR	spring OSR	6.0815	1.85	8.864	39.82	12.87	26.79	1.549	20.09	1.727	11.59	0.01681	18.74	1.932	11225	0.1637	0.2033	3.549	55.93	40236	8519	92.58	0.604	1674	5519	13.49	6775	0.05639	21.74	2.952	33.52	48.52	3446	0.02278	3.145	9718	0.0764	4559	35.51	1.583	16.46	9706	6.233	11053	3.725
230	a-0000270	BnASSYST-273	Bronowski	Spring OSR	spring OSR	4.11386	1.7	13.76	68.69	18.09	50.98	1.992	25.44	1.645	7.52	0.0146	10.5	1.306	8826	0.1414	0.1904	2.165	53.33	39733	7174	60.98	0.711	1464	4678	13.07	6972	0.09274	15.18	2.888	27.26	66.16	3093	0.02256	3.199	7365	0.1087	4841	46.91	2.48	12.79	9115	4.852	3849	2.753
231	a-0000271	BnASSYST-274	Ceska Krajova	Spring OSR	spring OSR	3.64538	1.7	12.148	75.79	21.39	54.77	2.243	25.13	1.259	13.64	0.0153	17.19	2.719	11873	0.1346	0.2102	2.393	60.33	32055	9936	112.67	1.1851	1861	4203	9.52	7740	0.03886	27.39	4.684	25.21	64.13	2456	0.02417	2.795	9980	0.0934	4016	38.77	1.653	25.29	8421	7.012	8771	5.163
232	a-0000272	BnASSYST-275	Duplo	Spring OSR	spring OSR	3.94134	1.7	7.598	54.33	16.18	38.51	2.19	17.99	1.323	5.98	0.02037	11.33	1.632	9503	0.143	0.1783	2.198	53.22	38784	8379	95.36	0.5425	1783	4214	12.93	7804	0.09101	18.56	3.206	25.87	43.07	2846	0.02109	2.778	8259	0.1643	4667	53.31	1.562	13.47	8575	5.386	3711	3.156
233	a-0000273	BnASSYST-276	Janetzkis Sommerraps	Spring OSR	spring OSR	3.99461	1.7	5.11	60.43	21.44	39.36	1.548	23.43	1.184	6.26	0.02074	14.69	2.071	11350	0.1892	0.1606	2.009	54.37	38658	9449	80.25	0.7364	1834	4847	11.88	7926	0.08952	22.37	3.659	31.96	51.22	3058	0.0225	2.812	10001	0.1083	3905	35.42	1.728	11.22	9561	7.095	11027	4.484
234	a-0000274	BnASSYST-277	Line	Spring OSR	spring OSR	4.03042	1.7	9.666	46.78	13.52	33.66	2.14	14.48	1.157	8.81	0.01932	14.48	1.529	8851	0.153	0.1847	2.607	67.86	40083	7274	97.59	0.7571	1510	5340	13.04	7425	0.03921	16.43	3.2	32.99	67.17	2739	0.01771	3.122	7737	0.1583	4727	46.21	2.072	25.47	8906	5.766	5613	2.318
235	a-0000275	BnASSYST-278	Marnoo	Spring OSR	spring OSR	6.24161	2.02	9.13	36.91	12.79	24.57	2.015	13.25	1.177	8.68	0.03013	14.48	1.578	10237	0.229	0.162	2.213	63.15	42419	9101	94.34	1.0448	2405	5300	14.27	9322	0.04958	19.18	3.696	34.98	58.84	2266	0.02882	2.915	11192	0.1255	4078	32.5	1.397	12.91	9899	6.673	8741	3.572
236	a-0000276	BnASSYST-279	Nugget	Spring OSR	spring OSR	7.16233	2.18	10.708	77.29	22.69	55.04	1.858	30.38	1.374	10.02	0.02278	22.57	2.849	14552	0.2425	0.1519	2.443	59.8	44675	10143	121.4	1.2248	2186	5037	13.96	9213	0.04871	29.62	4.993	38.28	41.16	3514	0.03367	1.925	8908	0.1087	4422	48.27	1.685	7.79	9933	6.488	13111	4.4
237	a-0000277	BnASSYST-280	Olga	Spring OSR	spring OSR	4.04151	1.7	6.058	68.13	21.97	46.55	2.56	19.4	0.931	12.48	0.02212	21.65	2.14	11445	0.1832	0.1972	2.856	59.51	42720	8201	96.65	1.2631	1719	5144	12.7	9826	0.06763	22.83	3.559	38.7	51.04	3979	0.02999	3.125	10589	0.1277	4197	36.67	1.574	13.74	9151	5.982	15382	6.06
238	a-0000278	BnASSYST-281	Spaeths Zollerngold	Spring OSR	spring OSR	4.85409	1.7	5.45	68.12	20.73	47.77	2.388	18.99	0.972	9.27	0.0219	14.82	1.882	11292	0.18	0.1803	1.864	57.41	44426	9411	72.63	0.5537	1989	5138	14.35	7847	0.05947	22.64	4.149	30.06	49.72	2189	0.0227	3.304	11057	0.082	4012	30.41	1.524	15.9	9617	6.381	11804	3.245
239	a-0000279	BnASSYST-282	SvalšfÕs Gulle	Spring OSR	spring OSR	5.72194	2.02	12.81	83.51	21.83	62.09	2.07	30.03	1.442	13.23	0.0235	18.44	2.154	11835	0.15	0.1983	2.325	58.27	45044	8950	106.1	0.8991	1718	4987	13.66	8002	0.04865	22.5	4.987	28.03	59.72	2872	0.01857	3.289	8044	0.0769	4528	51.22	0.655	14.36	9406	5.573	6730	4.006
240	a-0000280	BnASSYST-283	Topas	Spring OSR	spring OSR	3.92823	1.7	11.608	64.49	24.86	40	1.84	21.63	0.937	22.22	0.01368	11.25	1.214	7296	0.1279	0.2155	2.608	56.71	43749	6558	56.33	0.2353	1346	5247	14.87	7355	0.04394	13.58	2.944	33.71	61.6	2712	0.01541	3.287	8659	0.1118	4151	40.64	0.923	24.73	8277	5.814	7722	3.042
241	a-0000281	BnASSYST-284	Tribute	Spring OSR	spring OSR	4.07387	1.7	5.34	55.56	16.3	39.63	1.848	20.55	1.368	10.54	0.02557	17.72	1.694	10181	0.1995	0.2193	2.347	63.82	45715	8311	106.17	1.1575	1897	4719	14.28	8117	0.0414	18.22	3.842	35.92	57.37	2069	0.02476	2.925	10364	0.0984	4777	38.86	2.055	15.9	9130	6.175	5527	3.134
242	a-0000282	BnASSYST-285	Wesway	Spring OSR	spring OSR	5.26756	1.865	10.3	60.04	21.76	38.66	1.658	25.32	1.316	10.11	0.03742	34.31	3.634	17917	0.2285	0.2914	2.331	76.25	44950	11471	222.86	1.3592	2020	4193	13.21	8848	0.08433	34.05	6.422	30.37	58.75	3368	0.02432	2.074	9665	0.1724	4120	51.7	1.75	21.63	9180	6.451	7085	6.507
243	a-0000283	BnASSYST-286	Fido	Spring OSR	spring OSR	2.79487	1.7	7.606	56.54	18.21	38.7	1.908	19.52	1.147	11.62	0.02486	14.55	1.912	11437	0.1747	0.1996	2.297	65.36	41824	9701	107.27	0.6085	2126	4649	13.33	9390	0.03374	21.47	4.253	29.28	63.99	3590	0.02429	2.676	9387	0.0965	5112	59.16	2.1	10.86	10021	5.477	7244	4.439
244	a-0000284	BnASSYST-287	Oro	Spring OSR	spring OSR	4.72717	2.02	8.352	47.05	15.14	32.34	2.074	14.88	1.157	7.27	0.01841	14.83	1.489	10260	0.2277	0.166	2.555	62.79	42037	9295	99.59	0.7967	2366	5383	13.7	8431	0.05078	18.55	3.844	42.5	59.01	2022	0.03145	2.894	11355	0.0502	5111	33	1.476	13.28	10084	5.95	8751	2.416
245	a-0000285	BnASSYST-288	Tower	Spring OSR	spring OSR	5.59778	1.865	7.644	53.99	17.62	36.76	2.26	16.46	1.054	12.15	0.02594	16.61	1.771	10846	0.2034	0.1492	2.138	55.32	39931	8385	72.2	1.3015	1794	5178	12.75	8169	0.05893	20.96	3.754	34.61	52.96	2862	0.0338	3.599	10497	0.0892	4480	36.26	1.811	10.18	10358	5.747	5795	4.369
246	a-0000286	BnASSYST-289	Regina II	Spring OSR	spring OSR	3.40825	1.7	6.746	56.04	16.75	39.67	1.963	20.8	1.351	11.46	0.02082	18.3	2.354	11877	0.1923	0.211	3.155	68.87	38180	9698	118.02	0.621	1720	5844	11.85	8697	0.05157	24.05	4.448	36.68	54.34	2688	0.03908	2.73	11082	0.0965	4605	37.79	1.161	44.05	8948	5.771	9971	4.672
247	a-0000287	BnASSYST-290	Ability	Spring OSR	spring OSR	4.37898	1.7	16.296	68.14	17.97	50.52	2.119	24.17	1.43	8.39	0.01787	17.27	1.956	11150	0.1978	0.1658	2.215	56.21	44663	8965	80.42	0.4759	1657	5287	14.87	9438	0.05828	21.76	4.324	32.96	55.17	2811	0.02271	3.009	9456	0.1244	4352	35.94	0.951	10.26	9267	5.866	3820	4.709
248	a-0000288	BnASSYST-291	Campino	Spring OSR	spring OSR	5.4209	2.02	5.362	58.19	19.35	39.29	1.261	30.83	1.694	10.48	0.02288	15.41	1.641	9889	0.1618	0.186	2.618	59.67	43378	8587	83.64	0.6734	1596	5992	13.83	8448	0.04505	18.27	3.141	34.27	45.51	2570	0.02962	3.402	11621	0.0841	4928	37.86	0.993	18.44	10493	6.996	14166	4.422
249	a-0000289	BnASSYST-292	Clipper	Spring OSR	spring OSR	4.73939	1.865	10.714	81.79	21.39	60.8	2.122	28.53	1.46	8.27	0.0204	14.02	1.929	11430	0.173	0.2624	2.599	64.07	42610	9370	122.58	0.858	2004	5043	13.64	9620	0.0682	21.15	4.207	25.19	52.61	3328	0.01864	3.127	8188	0.103	4761	58.1	1.491	14.37	9265	4.885	4426	6.153
250	a-0000290	BnASSYST-299	Larissa	Spring OSR	spring OSR	4.75944	1.7	8.272	84.86	22.85	62.38	2.004	30.48	1.426	11.73	0.01994	17.31	2.125	11400	0.1594	0.2062	2.607	60.68	40317	7953	95.8	0.7307	1988	5964	12.36	8569	0.05144	22.19	4.508	26.39	57.98	2419	0.02107	2.793	9025	0.0762	4472	61.47	1.293	18.73	9421	5.3	4084	3.809
251	a-0000291	BnASSYST-300	Magma	Spring OSR	spring OSR	4.24309	1.7	11.476	68.06	18.55	49.87	2.477	19.65	1.118	12.34	0.02174	17.19	2.273	12163	0.1778	0.2005	2.44	55.91	46775	8866	89.32	0.4719	2252	4355	14.85	6901	0.09689	24.17	4.635	29.99	64.15	2443	0.02114	3.032	9622	0.1038	4375	49.86	1.541	16.56	8083	5.115	3577	4.393
252	a-0000292	BnASSYST-301	Monty	Spring OSR	spring OSR	4.55642	1.7	11.024	76.34	19.68	57.04	2.366	23.99	1.307	17.13	0.02896	14.96	2.633	15712	0.2724	0.1485	3.076	59.84	41400	11094	79.42	0.3262	2017	4936	12.99	5908	0.06486	29.77	5.502	29.84	61.92	2678	0.03179	3.223	9303	0.0947	4744	30.28	1.008	13.64	9818	6.98	3849	4.912
253	a-0000293	BnASSYST-302	Mozart	Spring OSR	spring OSR	3.33202	1.7	1.74	79.53	23.83	56.1	1.85	29.91	1.292	16.6	0.0155	10.33	1.699	10896	0.2716	0.0869	2.465	57.59	43038	8088	58.21	0.2416	1596	6073	13.25	9099	0.1148	22.74	4.103	40.96	74.7	3241	0.02367	3.117	8307	0.1284	3737	37.58	0.893	15.08	8886	7.106	3643	6.209
254	a-0000294	BnASSYST-305	Pauline	Spring OSR	spring OSR	4.20157	1.7	8.146	62.71	18.97	44.11	2.338	23.5	1.478	15.66	0.01763	12.98	1.604	9618	0.1964	0.1708	2.476	59.6	51141	7790	67.02	0.5932	1844	4848	16.66	6932	0.06776	18.22	3.527	34.44	52.13	2806	0.02572	3.576	10441	0.097	4662	46.16	1.965	10.97	10315	6.119	3592	3.552
255	a-0000295	BnASSYST-306	Sophia	Spring OSR	spring OSR	5.19269	1.865	7.06	81.77	21.23	60.98	1.956	29.55	1.456	9.17	0.02819	14.19	1.908	12056	0.1676	0.2072	2.273	62.32	41866	9114	102.81	0.5617	2396	4641	13.03	8478	0.0491	21.75	4.349	30.31	48.54	2432	0.02226	3.738	10485	0.106	4170	39.47	1.408	14.22	10247	6.53	3863	3.947
256	a-0000296	BnASSYST-307	Tribune	Spring OSR	spring OSR	4.21739	1.835	11.97	66.92	18.77	48.53	1.993	23.29	1.32	11.6	0.03209	9.13	3.047	17290	0.3011	0.1695	2.809	63.96	32444	13080	89.46	0.7175	2247	4938	9.65	9094	0.08558	34.86	4.716	33.11	70.33	3214	0.03929	3.454	9514	0.0716	5008	36.63	1.175	14.82	8538	5.649	4258	6.731
257	a-0000297	BnASSYST-308	Trigold	Spring OSR	spring OSR	4.93697	1.7	10.828	67.36	17.68	50.09	2.093	23.08	1.402	16.37	0.01985	14.68	1.407	8259	0.2603	0.1741	2.002	59.64	43327	6952	81.18	0.4085	2016	4698	14.57	6973	0.04421	14.91	2.78	41.47	43.28	2811	0.04747	3.324	9673	0.1121	4287	46.94	1.851	12.61	10477	6.988	3898	5.568
258	a-0000298	BnASSYST-309	Rivette	Spring OSR	spring OSR	5.3207	1.865	8.05	91.05	22.1	69.38	2.054	33.08	1.54	9.26	0.0197	15.69	1.293	8773	0.1422	0.2437	2.349	67.75	40884	6763	97.2	0.7184	1754	5354	12.86	7427	0.05511	14.59	2.684	29.12	58.75	1631	0.01667	2.989	11918	0.078	4317	36.06	1.427	12.91	9637	7.357	3464	1.576
259	a-0000300	BnASSYST-312	Adamo	Spring OSR	spring OSR	5.09227	1.7	6.332	50.53	20.15	30.75	1.977	15.18	0.853	6.79	0.01156	12.58	1.327	8268	0.1802	0.1768	2.441	53.47	43206	6547	55.08	1.1038	1398	5025	14.23	8644	0.06624	15.46	2.716	33.96	53.51	3016	0.02291	3.423	10245	0.1502	4315	37.36	2.39	25.92	9576	7.453	10458	4.608
260	a-0000301	BnASSYST-313	Altex	Spring OSR	spring OSR	4.97553	1.865	7.896	55.6	18.59	37.04	1.794	21.37	1.119	6.6	0.02456	14.81	1.543	10130	0.1983	0.1602	2.203	59.33	44528	8760	83.29	1.3535	1649	4879	13.74	8703	0.08962	18.96	3.761	33.88	58.96	3050	0.02079	3.259	9212	0.1192	5014	48.13	1.647	20.4	9046	5.317	4430	3.685
261	a-0000302	BnASSYST-314	Andor	Spring OSR	spring OSR	3.68049	1.775	11.078	64.79	19.56	45.26	2.139	21.89	1.088	10.71	0.02314	14.58	1.76	10615	0.2115	0.1798	2.175	54.44	49217	8896	87.93	1.2016	1759	4521	15.5	8999	0.05727	19.87	3.293	31.71	59.06	3254	0.02702	3.45	9311	0.1273	4679	40.93	2.409	8.41	9688	5.724	4617	5.732
262	a-0000303	BnASSYST-315	Astor	Spring OSR	spring OSR	4.73833	1.865	8.562	76.58	21.26	55.29	2.1	26.82	1.226	8.69	0.01935	15.15	2.182	13801	0.2125	0.2226	2.776	63.55	43889	10207	105.12	0.4456	2133	5042	13.91	6611	0.05756	25.55	4.87	28.84	48.28	2415	0.02711	3.395	11919	0.0921	4774	38.15	1.006	20.96	10866	6.275	5022	3.912
263	a-0000305	BnASSYST-317	Bingo	Spring OSR	spring OSR	3.87738	1.835	8.366	74.93	18.63	56.27	2.348	26.4	1.347	6.84	0.01765	11.52	1.377	9031	0.1602	0.1585	2.242	53.56	39920	7237	70.37	0.5475	1827	4915	13.13	7738	0.07213	15.78	3.255	33.14	53.96	2549	0.0229	3.387	10379	0.1072	3975	35.1	1.412	11.71	10840	6.532	5255	3.69
264	a-0000306	BnASSYST-318	Callypso	Spring OSR	spring OSR	4.5829	1.865	10.9	64.7	17.58	47.09	2.033	24.98	1.52	7.82	0.01955	12.63	1.595	8334	0.1524	0.2096	2.634	58.78	35792	7189	76.39	0.6315	1289	5230	12.18	6505	0.05498	16.84	2.877	31.95	42.19	3125	0.02183	3.348	9464	0.0697	4834	49.83	2.6	10.47	9972	6.202	3270	4.263
265	a-0000307	BnASSYST-319	Concord	Spring OSR	spring OSR	5.03744	1.865	4.938	73.15	18.71	54.45	2.328	23.91	1.25	10.72	0.02483	20.96	1.908	11214	0.1828	0.1826	2.966	65.41	39358	9090	103.49	1.2413	2007	5101	12.63	8414	0.05193	20.65	3.894	28.7	59.34	2752	0.02169	4.048	11885	0.1304	4051	45.87	1.845	13.36	9267	6.168	8415	3.636
266	a-0000308	BnASSYST-320	Conny	Spring OSR	spring OSR	3.92685	1.865	8.198	72.11	19.42	52.67	2.845	23.31	1.14	9.34	0.01778	16.98	1.648	8966	0.1221	0.1905	2.207	57.33	39921	7070	93.69	0.4413	1671	4687	13.08	6803	0.07609	17.93	3.391	31.75	58.18	2534	0.02679	3.696	9067	0.1041	3924	52.63	0.765	11.19	8338	5.626	9959	5.401
267	a-0000309	BnASSYST-321	Czyzowska	Spring OSR	spring OSR	4.36885	1.775	16.098	90.69	24.34	66.3	2.676	27.16	1.075	3.73	0.02069	16.07	2.087	12181	0.1703	0.1807	2.754	56.7	35729	9431	103.25	1.0246	1706	5223	11.77	9353	0.04921	24.31	3.993	40.74	50.21	2933	0.02341	3.205	9940	0.0718	3860	37.01	1.886	11.52	9647	6.814	9521	5.622
268	a-0000310	BnASSYST-322	Daichousen _fuku	Spring OSR	spring OSR	4.35305	1.775	10.944	59.6	16.78	42.79	2.259	22.16	1.357	11.55	0.01892	19.9	2.065	11115	0.1962	0.145	2.279	51.51	49186	9086	59.5	0.6124	1919	5420	15.92	6795	0.06389	23.69	4.169	31.38	42.98	2962	0.03068	3.396	9668	0.1444	5693	39.92	0.822	28.43	10280	6.279	13716	4.395
269	a-0000311	BnASSYST-323	Daichousen _mizuyasu	Spring OSR	spring OSR	4.04354	1.775	12.018	67.91	17.26	50.61	1.977	25.28	1.414	10.4	0.02421	8.9	2.062	12379	0.1956	0.13	2.048	55.03	38440	10326	75.18	1.1559	2002	4258	12	8318	0.05822	23.23	4.427	29.04	71.38	2808	0.04351	3.024	9071	0.0785	4472	46.41	2.174	14.88	9971	5.197	3697	4.6
270	a-0000312	BnASSYST-324	Daichousen _nakano	Spring OSR	spring OSR	5.75915	1.865	8.184	93.39	24.29	69.1	2.979	24.91	1.083	11.08	0.02313	15.38	2.008	9966	0.2033	0.2097	2.943	68.53	43963	7557	108.23	0.635	1400	5400	14.54	7397	0.0539	20.22	3.842	33.85	50.4	2191	0.01379	3.103	10386	0.1546	3600	46.76	1.206	13.52	9520	8.066	7094	3.321
271	a-0000313	BnASSYST-325	Erake	Spring OSR	spring OSR	4.07407	1.775	6.758	58.9	16.34	42.53	1.945	23.04	1.368	7.75	0.02041	11.34	2.035	11409	0.1607	0.1639	2.164	58.09	37909	9301	81.93	0.3598	2073	4178	12.6	6516	0.04896	21.43	3.982	29.4	59.56	2664	0.0296	3.836	7942	0.1204	4591	37.35	1.282	17.24	8895	4.834	4594	3.702
272	a-0000314	BnASSYST-326	Furax	Spring OSR	spring OSR	4.51968	1.775	14.7	70.77	20.71	50.02	2.353	23.48	1.104	10.55	0.02298	13.89	2.242	12906	0.1998	0.192	2.629	67.37	44018	10012	87.36	0.9521	2369	5338	14.11	9443	0.05821	24.87	4.847	30.41	53.57	3347	0.04037	3.306	9335	0.1145	5017	41.61	0.915	8.91	9307	5.635	10709	5.012
273	a-0000315	BnASSYST-327	Futura	Spring OSR	spring OSR			2.098							6.44	0.0304	12.52	1.675	9790	0.0986	0.1862	1.917	50.6	36324	7014	64.63	0.7876	1941	3915	11.37	6731	0.08925	18.33	3.354	22.32	43.62	4496	0.01584	3.11	8124	0.1268	3626	43.16	0.855	9.16	8801	5.672	11720	6.931
274	a-0000316	BnASSYST-328	Galant	Spring OSR	spring OSR	5.37234	1.775	10.102	78.54	20.61	57.91	2.676	23.23	1.077	12.34	0.01793	14.94	1.332	8298	0.1695	0.1741	2.07	60.44	42618	6562	75.83	0.4123	1771	5140	15.12	6780	0.05394	15.04	3	35.94	46.9	2195	0.03544	3.905	11330	0.0876	4157	35.69	0.759	14.61	9371	7.178	13410	3.708
275	a-0000317	BnASSYST-329	Giant Xr707	Spring OSR	spring OSR	2.7533	1.7	1.446	49.34	13.64	35.7	2.78	15.48	1.026	10.67	0.01693	10.73	1.64	8898	0.1416	0.2052	1.432	48.08	47670	8009	40.38	0.3784	1752	3780	15.68	7000	0.07545	18.17	3.658	30.04	77.14	2611	0.01656	1.957	8689	0.1454	4212	40.37	1.039	48.03	8271	4.88	10359	1.982
276	a-0000318	BnASSYST-330	Gisora	Spring OSR	spring OSR	4.66718	1.835	12.93	87.13	20.89	66.21	2.369	28.32	1.306	9.72	0.01841	16.92	1.497	9956	0.1167	0.1555	2.533	65.67	39568	7603	80.97	0.455	1609	5781	12.41	8096	0.05815	17.31	3.227	36.57	52.56	1987	0.02192	4.064	10524	0.0988	4274	37.94	1.241	14.8	9173	6.82	3789	2.881
277	a-0000321	BnASSYST-333	Granit	Spring OSR	spring OSR	4.91662	1.835	13.36	83.81	20.81	62.98	2.402	26.77	1.247	9.1	0.02952	13.04	1.634	9848	0.1753	0.1594	2.3	63.1	44844	7741	90.55	1.0395	1570	4450	14.62	6914	0.05422	17.67	3.628	33.95	50.14	3001	0.02478	4.068	9014	0.116	4069	50.41	1.198	12.96	9444	5.657	7714	3.951
278	a-0000322	BnASSYST-334	Gulliver	Spring OSR	spring OSR	3.68723	1.775	8.308	48.74	17.32	31.49	1.737	19.73	1.084	12.82	0.01766	14.14	1.704	9935	0.1453	0.1897	2.208	59.87	35760	7707	91.28	0.4322	1640	5652	10.98	6910	0.14116	18.08	3.036	27.91	55.03	4503	0.02084	3.051	9187	0.0806	5603	70.27	2.708	26.89	10559	5.487	3681	7.91
279	a-0000323	BnASSYST-335	Hankkija's Lauri	Spring OSR	spring OSR	4.41822	1.865	8.802	66.41	15.05	51.33	2.597	21.31	1.409	8.63	0.01592	12.09	1.282	8537	0.1241	0.1399	2.751	61.6	42559	6786	59.97	0.5285	1680	5448	14.35	7458	0.03899	14.89	3.305	35.41	53.01	1748	0.02282	2.8	10198	0.1122	4553	42.65	1.451	17.16	9036	6.635	3417	1.605
280	a-0000326	BnASSYST-338	Kajsa	Spring OSR	spring OSR	3.72449	1.775	0.87	57.55	20.99	36.58	1.815	24.63	1.127	9.32	0.03702	8.02	1.287	7771	0.1018	0.1072	1.857	54.38	27162	7488	36.22	1.0521	1651	3362	7.81	5074	0.06025	13.04	2.709	17.62	64.75	2651	0.02998	3.615	9359	0.0849	3591	52.99	2.097	14.58	9023	5.833	3724	2.384
281	a-0000327	BnASSYST-339	Korall	Spring OSR	spring OSR	5.97796	1.865	9.22	66.9	16.61	50.28	3.081	20.54	1.208	8.43	0.02109	15.32	1.565	9928	0.1234	0.1949	2.261	64.52	37534	8928	87.6	0.8094	1844	5310	12.02	8141	0.05701	18.45	3.528	27.48	46.58	2600	0.01692	3.485	9403	0.0726	4346	48.68	1.394	22.57	9948	6.041	10630	4.433
282	a-0000328	BnASSYST-340	Korinth	Spring OSR	spring OSR	6.31224	1.865	8.708	70.25	20.28	49.94	2.719	19.52	0.944	8.59	0.02008	10.83	1.932	10698	0.1908	0.1449	2.188	57.68	46636	8656	84.82	0.7542	2401	5008	14.7	8050	0.05613	20.76	4.476	27.52	49.49	2116	0.02671	3.245	9639	0.0713	4535	38.15	0.672	22.94	10465	7.093	8155	3.411
283	a-0000329	BnASSYST-341	Kosa	Spring OSR	spring OSR	6.03948	1.865	7.212	90.17	22.34	67.82	2.226	30.88	1.314	11.57	0.01968	15.29	1.776	10416	0.118	0.2538	2.389	63.57	41855	7992	101.94	0.5658	2093	5226	13.66	8132	0.06251	18.78	3.888	32.12	56.75	2275	0.01879	3.32	10153	0.1114	4168	34.56	1.365	17.69	10777	6.668	3903	2.776
284	a-0000330	BnASSYST-342	Kruglik	Spring OSR	spring OSR	4.99751	1.865	10.492	64.14	17.98	46.15	2.532	20.74	1.243	8.8	0.02059	12.34	1.793	10720	0.1745	0.1893	2.563	72.77	48526	9253	110.77	1.0546	2026	4738	14.66	8586	0.0803	20.36	3.97	33.41	65.51	2150	0.03203	3.322	10795	0.075	4212	40.46	1.898	11.03	9802	6.303	3286	3.689
285	a-0000332	BnASSYST-344	Lirafox	Spring OSR	spring OSR	4.64477	1.865	10.424	65.38	17.09	48.29	2.79	19.43	1.131	10.69	0.01852	12.66	1.551	10531	0.1329	0.1378	1.982	54	47811	8425	65.82	0.5578	1990	4549	14.98	6120	0.04801	19.02	4.013	27.86	56.34	2815	0.01571	3.592	9514	0.0901	4523	33.02	1.507	13.21	9453	5.688	4039	3.916
286	a-0000333	BnASSYST-345	Lirasol	Spring OSR	spring OSR	5.3267	1.865	10.262	77.83	18.48	59.35	2.237	27.48	1.44	15.16	0.02297	10.82	1.891	10811	0.1703	0.2348	2.306	62.54	42945	8586	91.04	0.59	1828	4940	13.36	6172	0.04942	20.07	4.199	29.63	45.64	2630	0.02877	3.154	10622	0.1353	4300	35.04	1.4	17.31	9223	7.049	3496	3.688
287	a-0000334	BnASSYST-346	Liraspa	Spring OSR	spring OSR	5.81388	2.02	10.802	84.78	25.11	59.66	1.767	32.4	1.392	10.26	0.02212	12.37	1.526	10473	0.1515	0.2004	2.399	66.82	38232	8802	104.44	0.6602	2346	5015	12.96	9444	0.05878	18.79	4.312	28.37	70.62	2378	0.0252	3.234	9598	0.0856	4656	60.78	2.542	36.64	8982	6.737	4308	3.162
288	a-0000335	BnASSYST-347	Lirawell	Spring OSR	spring OSR	2.01729	1.675	6.374	61.21	16.53	44.64	1.886	23.81	1.47	11.6	0.02039	19.57	2.698	13525	0.1219	0.2206	1.897	62.1	33104	9956	101.4	0.5898	2011	5019	10.61	6446	0.02879	26.83	5.295	28.18	88.46	2833	0.02484	2.545	9902	0.1417	4422	39.23	1.262	28.71	8331	5.677	4330	5.756
289	a-0000336	BnASSYST-348	Lisandra	Spring OSR	spring OSR	4.58375	1.865	11.674	72.93	21.08	51.84	1.962	27.88	1.303	7.25	0.0256	11.99	1.874	10881	0.1385	0.199	2.17	63.71	36375	9001	89.49	0.7172	2307	5353	11.85	8289	0.0691	20.42	3.737	27.79	59.18	3000	0.02567	2.706	8386	0.2188	4475	48.34	2.235	17.8	9026	5.097	5225	3.747
290	a-0000337	BnASSYST-349	Loras	Spring OSR	spring OSR	3.69524	1.775	4.79	68.32	17.42	50.67	2.181	24.93	1.554	9.64	0.02023	16.23	2.321	12194	0.1594	0.1732	1.955	61.02	33981	9452	87.69	0.3808	1823	5563	11.07	6184	0.05437	24.37	4.216	27.56	70.04	2849	0.02353	2.763	9036	0.0685	4124	43.71	1.37	20.04	8531	6.465	3987	4.139
291	a-0000338	BnASSYST-350	Mali	Spring OSR	spring OSR	3.06984	1.775	7.532	69.67	17.84	51.55	1.99	27.19	1.489	11.35	0.03111	15.82	2.356	13026	0.1581	0.2176	2.151	58.76	35783	10181	107.82	0.8427	2368	4567	11.22	6472	0.06316	24.92	4.246	24.88	46.95	2745	0.02114	3.116	9633	0.0794	4399	49.98	1.254	15.11	9581	5.896	6676	3.747
292	a-0000339	BnASSYST-351	Maris Haplona	Spring OSR	spring OSR	6.47709	1.865	10.53	44.02	13.69	30.1	1.626	22.48	1.752	14.51	0.01964	17.1	1.412	9656	0.2278	0.1652	2.225	78.4	46728	7898	112.33	0.7389	2091	4800	15.57	8799	0.04436	16.78	3.584	35.02	47.57	2850	0.03646	3.233	9888	0.0882	4934	38.55	1.202	10.53	9123	6.126	10850	5.262
293	a-0000340	BnASSYST-352	Masora	Spring OSR	spring OSR	4.98161	1.805	6.382	59.19	19.45	39.47	1.48	28.42	1.357	8.04	0.01738	13.81	1.386	8193	0.1533	0.1777	2.4	58.94	42703	6677	85.05	0.4371	1236	5485	13.88	7250	0.07151	15.09	2.975	32.16	55.32	2593	0.02982	3.802	9525	0.1193	4197	39.91	1.363	17.31	9928	6.538	3792	3.669
294	a-0000342	BnASSYST-354	Miyauchi Na	Spring OSR	spring OSR	3.99704	1.775	10.508	80.12	16.76	63.1	2.219	28.83	1.64	10.08	0.01978	16.46	1.82	10599	0.1971	0.1569	2.313	52.04	40638	8820	69.21	0.3809	1732	5117	14.02	5086	0.05909	21.65	3.459	38.41	53.45	2955	0.01332	2.921	10637	0.1848	3780	43.77	0.836	20.19	9195	7.645	9307	3.574
295	a-0000343	BnASSYST-355	Mlochowski	Spring OSR	spring OSR	4.6256	1.835	14.758	78.37	19.63	58.47	3.158	19.51	0.923	17.5	0.01966	12.18	1.907	10914	0.1385	0.1833	1.91	53.39	37689	9074	67.42	0.7421	1567	5054	12.48	7476	0.0491	20.61	3.978	23.65	50.38	2562	0.02223	3.072	9134	0.1143	4229	44.38	1.109	18.97	9179	6.639	8675	3.588
296	a-0000345	BnASSYST-357	Nakate Chousen	Spring OSR	spring OSR	4.34696	1.775	9.668	63.4	18.22	44.92	2.018	23.56	1.193	11.86	0.02038	12.87	3.31	16426	0.2437	0.1637	2.309	50.98	38074	12391	74.41	0.351	2090	4997	12.33	8926	0.07467	35.23	5.475	35.25	52	3429	0.03167	3.649	8005	0.1143	4420	37.1	0.881	16.61	8801	4.919	13199	6.515
297	a-0000346	BnASSYST-358	Nosovskij 9	Spring OSR	spring OSR	4.23851	1.775	9.65	56.49	14.29	41.94	1.745	24.49	1.718	8.88	0.02494	10.9	1.86	11055	0.1925	0.1708	1.997	54.86	36773	8620	72.09	0.6271	1795	4427	11.56	5977	0.03953	21.13	3.861	37.41	55.65	2917	0.02121	3.289	8967	0.0788	4218	51.28	1.301	29.79	9605	5.839	6787	4.764
298	a-0000347	BnASSYST-359	Odin	Spring OSR	spring OSR	4.33812	1.775	7.846	78.79	19.96	58.57	2.139	28.96	1.403	10	0.01782	17.01	2.146	11633	0.1713	0.2544	2.439	62.08	40375	9602	106.47	1.3674	1779	5050	13.95	8438	0.0597	22.52	4.121	30.11	74.45	2567	0.02066	3.629	9892	0.1341	3526	36.67	1.391	19.36	9652	6.038	3778	4.327
299	a-0000348	BnASSYST-360	Olivia	Spring OSR	spring OSR	5.87284	1.865	6.346	71.69	16.55	54.87	2.484	24.8	1.785	9.29	0.02542	19.32	2.202	11468	0.139	0.1809	2.524	63.2	45792	8768	94.19	0.876	1871	4998	14.3	7404	0.06561	22.08	4.406	31.81	59.55	2363	0.01655	3.634	9522	0.1362	3663	42.86	0.681	17.39	8129	7.331	8863	3.744
300	a-0000349	BnASSYST-361	Omega	Spring OSR	spring OSR	5.36573	1.83	16.412	76.75	18.29	58.21	2.794	22.48	1.223	13.64	0.02459	22.04	2.066	12339	0.1754	0.2468	3.031	83.23	41707	9909	140.52	0.4167	2425	6526	12.8	9701	0.05072	22.29	5.008	43.15	62.74	2689	0.01793	2.476	9194	0.1369	4635	42.49	1.562	15.57	9112	5.562	4246	3.358
301	a-0000350	BnASSYST-362	Optima	Spring OSR	spring OSR	4.42006	1.775	9.738	71.68	20.16	51.25	2.614	21.4	0.944	9.11	0.02218	19.32	1.986	10658	0.1698	0.2023	2.655	62.3	44931	8267	99.2	0.6676	1792	4663	13.24	9050	0.05695	20.75	3.791	27.47	57.46	3367	0.02811	3.05	8212	0.0903	4333	48.95	1.326	9.16	9084	4.843	12436	5.257
302	a-0000351	BnASSYST-363	Orpal	Spring OSR	spring OSR	4.63518	1.805	3.314	56.84	19.03	37.6	2.764	15.31	0.712	9.49	0.01743	13.09	1.461	9019	0.2168	0.1862	2.556	68.18	40355	6860	80.56	0.704	1698	4670	13.01	7301	0.05857	16.27	3.49	32.77	58.55	2491	0.02073	3.678	10827	0.1291	3745	29.59	1.436	24.31	8947	6.65	10052	3.174
303	a-0000352	BnASSYST-364	Orriba	Spring OSR	spring OSR	5.628	1.805	3.724	60.12	18.4	41.47	2.797	17.03	0.888	10.35	0.0171	12.93	1.759	10026	0.2092	0.2071	2.16	59.83	41456	7555	76.09	0.9724	1804	4433	13.46	6932	0.055	18.55	3.545	32.46	53.03	2966	0.01828	3.586	10583	0.1605	3970	35.36	1.736	11.54	9535	6.515	11606	2.782
304	a-0000353	BnASSYST-365	Pera	Spring OSR	spring OSR			10.118							10.06	0.01629	10.13	2.388	12259	0.1781	0.1407	1.794	53.49	39885	8944	68.07	0.4364	1865	4496	12.7	7300	0.09986	23.72	4.206	26.7	38.96	3507	0.01264	2.829	9186	0.1205	3788	54.67	1.083	22.54	8718	7.194	10499	4.283
305	a-0000354	BnASSYST-366	Pivot	Spring OSR	spring OSR	4.22862	1.775	13.256	80.82	23.31	57.26	3.169	23.88	0.905	9.94	0.01461	12.86	1.444	8641	0.1546	0.1626	2.33	58.12	42198	7461	70.26	0.3237	1511	5539	12.93	7144	0.05156	16.9	3.303	36.51	58.46	2615	0.03745	3.263	9313	0.0937	4276	42.31	0.792	14.63	9723	6.281	9276	4.765
306	a-0000355	BnASSYST-367	Pobeda	Spring OSR	spring OSR	4.5283	1.775	8.6	66.85	14.47	52.13	3.412	19.16	1.119	10.36	0.01585	19	2.07	11770	0.1929	0.1447	2.382	55.05	37609	8125	85.51	1.094	1732	5415	12.54	8025	0.05123	23.82	4.402	39.48	46.42	3079	0.03078	3.01	10866	0.1185	4145	36.78	1.63	9.32	8344	6.561	13267	4.596
307	a-0000356	BnASSYST-368	Puma	Spring OSR	spring OSR	5.07661	1.865	5.322	55.38	13.63	41.52	2.241	19.89	1.703	10.39	0.02131	15.93	1.639	10137	0.1945	0.1706	2.399	60.1	46326	8148	83.26	1.0249	1760	5502	15.21	7954	0.08917	18.34	3.538	33.64	53.31	2784	0.02233	3.391	10375	0.0827	4250	46.59	1.9	13.12	9914	6.141	5274	2.815
308	a-0000357	BnASSYST-369	Pura	Spring OSR	spring OSR	6.21495	1.865	5.172	50.32	15.49	34.51	1.429	26.34	1.691	9.65	0.01633	17.87	1.984	11249	0.2368	0.1494	2.669	52.38	36317	8696	79.44	0.5675	1766	5847	11.34	6141	0.0396	21.88	3.19	32.33	57.36	3086	0.02682	2.676	10503	0.0626	5207	28.66	1.2	10.62	10250	5.34	3062	5.376
309	a-0000359	BnASSYST-371	Reston	Spring OSR	spring OSR	5.1423	1.775	13.596	60.33	19.79	40.28	1.428	27.82	1.33	8.21	0.0201	15.94	1.773	10946	0.2514	0.1274	2.097	52.89	40625	7705	78.3	0.4982	1780	4338	12.17	7172	0.05551	20.19	3.553	31.58	59.7	3244	0.02433	3.041	8689	0.1152	4333	30.39	1.343	17.37	8706	6.426	7215	3.62
310	a-0000360	BnASSYST-372	Rsio	Spring OSR	spring OSR	4.10035	1.775	7.81	53.84	19.21	34.36	1.86	20.25	1.051	12.38	0.02749	17.21	3.13	15543	0.1418	0.2459	2.084	66.65	36503	10994	96.42	0.7933	2416	4193	10.69	6289	0.05923	30.54	5.325	22	63.6	3223	0.02779	2.249	8253	0.0785	4132	57.27	1.189	11.48	9557	5.108	6559	5.352
311	a-0000361	BnASSYST-373	Rucabo	Spring OSR	spring OSR	4.95137	1.775	7.03	66.84	16.11	50.5	2.024	27.01	1.62	9.23	0.01653	15.11	1.701	9509	0.188	0.1819	2.097	61.69	42810	7655	129.61	0.9772	2132	4568	13.04	7210	0.04851	17.64	3.531	30.66	55.5	2258	0.02845	3.451	9724	0.0946	4568	69.45	1.231	15.88	8787	5.916	9126	1.98
312	a-0000362	BnASSYST-374	Sabine	Spring OSR	spring OSR	5.1029	1.8	11.338	72.69	19.08	53.34	1.836	28.65	1.384	9.02	0.01926	13.26	1.871	10319	0.0987	0.1727	2.317	62.42	36567	8032	74.81	0.8373	2096	5208	12.99	8550	0.0041	19.92	3.623	29.48	63.98	3201	0.02529	3.027	9147	0.0718	4148	38.51	2.091	23.56	9020	5.275	9480	6.526
313	a-0000365	BnASSYST-377	Sv 705152	Spring OSR	spring OSR	5.33333	1.805	15.468	56.48	17.62	38.59	2.016	21.39	1.091	9.02	0.01911	15.42	1.708	10069	0.1388	0.2167	2.458	53.52	43892	7633	80.98	0.6711	1904	4001	13.54	7108	0.08832	18.54	3.821	28.63	53	2802	0.02653	3.103	9884	0.0895	4239	54.34	1.253	18.98	8497	6.197	9371	3.456
314	a-0000366	BnASSYST-378	Sv 706118	Spring OSR	spring OSR	2.94578	1.675	9.642	56.82	15.4	41.15	2.184	20.25	1.442	13.14	0.02259	12.22	1.759	10651	0.1263	0.1783	2.224	66.97	43346	8038	78.88	0.5143	1807	5211	13.69	7814	0.06686	19.93	3.775	29.47	81.92	2412	0.02664	2.45	10225	0.0795	4291	42.97	1.65	31.53	8511	6.102	4346	4.429
315	a-0000367	BnASSYST-379	Sv 716	Spring OSR	spring OSR	5.93361	1.865	9.326	64.34	18.48	45.6	1.962	24.12	1.295	8.95	0.02531	17.99	1.487	8799	0.1426	0.2218	2.438	74.02	47444	8217	104.91	1.1755	1779	5990	15.78	9472	0.04719	15.49	3.854	34.13	50.37	2580	0.01704	3.013	10369	0.1058	4596	50.22	1.597	25.45	10393	7.677	12494	3.381
316	a-0000368	BnASSYST-380	Sv 75716	Spring OSR	spring OSR	4.91139	1.775	9.192	75.1	20.58	54.27	2.115	27	1.217	13.96	0.01479	13.82	1.368	8267	0.1351	0.1691	2.469	62.13	33906	6903	69.47	0.3912	1619	5301	11.04	7089	0.04588	14.64	3.295	31.84	50.68	2281	0.02608	3.352	9779	0.0891	4225	35.51	1.142	13	9636	6.237	9755	3.938
317	a-0000369	BnASSYST-381	Tanka	Spring OSR	spring OSR	5.44828	1.805	5.596	67	16.51	50.24	2.247	23.5	1.384	12.32	0.02384	16.96	2.085	10579	0.1608	0.1721	2.096	56.81	43504	8299	82.82	1.0514	1623	5022	13.09	7716	0.05019	20.58	3.638	29.74	54.51	3032	0.02718	3.452	10682	0.1188	4876	43.07	1.819	8.14	10442	5.902	6180	4.063
318	a-0000370	BnASSYST-382	Toro	Spring OSR	spring OSR	3.47181	1.775	4.096	52.01	18.15	33.55	1.684	20.98	1.169	6.18	0.01497	13.78	1.759	9693	0.1983	0.1494	2.08	60.26	41909	7025	63.18	0.5367	2071	4424	13.74	5796	0.05221	17.7	2.994	30.61	63.31	2719	0.01967	3.116	10642	0.1503	4384	36.61	2.454	21.12	10233	6.434	7816	2.509
319	a-0000371	BnASSYST-383	Triton	Spring OSR	spring OSR	3.01294	1.625	10.006	36.96	10.89	25.82	1.206	21.25	1.881	16.24	0.01806	18.86	1.727	9203	0.1334	0.1813	1.967	48.97	42487	8294	62.28	0.8645	1649	4934	13.99	7574	0.04417	17.35	3.254	32.49	62.38	3093	0.01668	2.988	10377	0.131	3927	36.61	1.273	12.54	10044	5.936	6552	4.558
320	a-0000372	BnASSYST-384	Uranus	Spring OSR	spring OSR	4.02685	1.8	7.164	61.51	17.16	44.05	2.459	19.82	1.022	8.14	0.01984	14.2	1.389	8477	0.1969	0.1838	2.761	71.28	40643	7161	101.4	0.6467	1636	5512	13.67	7283	0.06339	15.4	3.237	49.02	67.75	2778	0.02206	3.899	9430	0.143	3494	42.33	1.816	17.35	9044	6.365	6505	2.902
321	a-0000376	BnASSYST-388	Vega	Spring OSR	spring OSR	5.49898	1.865	1.94	69.2	20.3	48.83	2.071	26.82	1.326	6.41	0.01496	12.82	1.368	8314	0.1034	0.1785	2.089	57.83	44341	7036	70.85	0.4634	1575	4733	14.13	5829	0.05434	15.01	2.832	25.65	44.87	2847	0.01702	3.736	11832	0.0968	4032	52.75	1.241	14	9681	6.997	8032	4.702
322	a-0000378	BnASSYST-390	Wesbell	Spring OSR	spring OSR	4.54315	1.865	11.13	63.31	18.8	44.45	1.669	26.77	1.452	13.91	0.02213	23.82	1.92	11894	0.1745	0.2054	3.223	62.01	47832	9281	107.02	0.5977	2172	5545	15.1	7846	0.06031	21.55	3.855	36.33	61.47	2543	0.02463	2.994	10570	0.0829	4253	51.16	0.856	11.88	9108	5.822	12224	3.812
323	a-0000380	BnASSYST-392	Wesreo	Spring OSR	spring OSR	6.655	1.94	9.104	51.15	17.11	33.95	1.43	24.08	1.428	8.22	0.01955	13.9	1.542	9534	0.2118	0.1809	2.489	67.28	44706	8050	94.01	0.757	2369	5107	14.42	8201	0.08522	17.41	3.226	30.13	61.44	2871	0.02836	2.74	11811	0.108	4544	35.14	1.586	16.15	9232	5.987	11219	4.003
324	a-0000381	BnASSYST-393	Wesroona	Spring OSR	spring OSR	5.6355	1.865	8.322	72.87	18.48	54.36	2.198	25.55	1.427	10.19	0.01889	10.48	1.695	9976	0.1777	0.1237	2.247	59.72	39347	7836	56.04	0.6511	1830	5254	12.57	7565	0.06487	19.31	3.968	26.82	48.61	2981	0.02945	2.946	9944	0.1258	3994	32.83	1.545	15.51	10063	6.804	6314	4.175
325	a-0000382	BnASSYST-394	Willi	Spring OSR	spring OSR	4.75782	1.865	11.514	63.16	16.13	46.97	2.544	21.22	1.309	9.5	0.01745	14.41	2.148	11087	0.1422	0.1583	1.921	52.14	36077	8097	83.24	0.6573	1861	4274	11.86	7030	0.04764	21.71	3.909	28.32	61.88	2630	0.02275	2.843	11661	0.0957	4385	31.29	1.289	15.57	9781	6.712	5383	3.887
326	a-0000383	BnASSYST-395	Ww 1286	Spring OSR	spring OSR	3.81842	1.75	6.62	82.23	22.06	60.09	1.926	32.45	1.484	8.89	0.02039	14.26	2.065	11305	0.1729	0.1837	2.409	61.47	38751	8281	96.47	0.4616	1565	5105	12.63	7112	0.05487	21.54	4.218	26.2	71.71	2489	0.02568	2.192	10379	0.1103	4146	32.14	1.606	19.12	9895	6.407	5668	4.257
327	a-0000385	BnASSYST-397	Ww1289	Spring OSR	spring OSR	2.73679	1.65	11.846	60.3	21.59	38.63	1.76	22.85	1.1	15.81	0.02361	11.11	1.52	8434	0.1341	0.1504	1.949	49.78	42498	7420	65.14	0.629	1643	4558	12.73	6344	0.05346	15.4	2.99	23.86	52.06	3094	0.02706	2.899	9786	0.0527	4253	43.25	1.078	13.37	10030	5.843	11004	4.733
328	a-0000386	BnASSYST-398	Zachodni	Spring OSR	spring OSR	4.18738	1.805	11.606	76.83	23.38	53.42	2.013	27.26	1.165	8.94	0.01576	17.07	1.991	11329	0.1927	0.2068	2.679	58.64	40487	8393	99.11	1.0597	2115	5332	13.24	8330	0.0446	21.32	4.074	33.36	52.88	3013	0.0478	3.607	9009	0.1258	3937	45.08	1.891	14.6	9301	6.298	6403	4.789
329	a-0000387	BnASSYST-399	Zairai Chousenshu	Spring OSR	spring OSR	5.63951	1.865	6.58	71.44	21.97	49.42	2.059	25.77	1.172	11.54	0.02841	14.3	1.665	10008	0.1522	0.2074	2.843	63.74	44833	8871	100.42	0.5212	1672	5531	13.79	7571	0.05104	18.24	3.753	34.76	40.23	2594	0.01031	3.003	10736	0.0659	4443	37.66	1.007	12.94	10255	8.198	11165	5.281
330	a-0000388	BnASSYST-400	Zephyr	NA	OTHER
331	a-0000389	BnASSYST-401	VIGE DH1	Swede	swede	2.38894	1.625	0.466	50.87	17.48	33.29	1.76	19.44	1.079	8.97	0.01677	14.72	1.871	9450	0.1124	0.1927	1.909	50.68	38330	7004	60.45	0.4418	1198	4860	12.09	6107	0.09177	17.83	3.251	25.73
332	a-0000391	BnASSYST-403	FORTIN FAMILY	swede	swede	5.86716	1.94	8.982	88.61	22.72	65.83	1.976	33.71	1.51	15.65	0.01513	12.55	1.665	8995	0.1223	0.1863	2.536	67.22	40025	5868	83.03	0.4756	1314	4587	11.87	6176	0.05081	15.41	2.681	30.94	64.72	2981	0.01612	3.192	9410	0.1038	4048	34.85	1.041	12.09	8876	6.158	5007	4.34
333	a-0000393	BnASSYST-405	KOHALIK SININE	swede	swede	5.69372	1.865	16.418	87.34	26.85	60.47	2.058	30.56	1.13	7.46	0.01406	12.5	1.438	8908	0.1303	0.1555	2.043	54.54	36126	6600	86.48	0.448	1793	4612	11.92	8250	0.04054	15.93	2.98	26.11	52.54	3669	0.01694	3.349	8746	0.111	4653	41.85	0.96	10.4	8682	6.686	4508	3.946
334	a-0000394	BnASSYST-406	LORD DERBY	swede	swede	4.81402	1.865	11.554	77.23	23.71	53.43	2.443	25.54	1.042	9.95	0.01834	12.72	1.761	9559	0.1563	0.1375	2.005	51.11	34892	6947	71.85	0.5222	1830	4312	10.67	7440	0.05724	17.73	3.426	23.74	62.91	3431	0.01509	3.445	10038	0.1553	4443	32.6	0.799	26.71	9080	6.872	7061	3.645
335	a-0000395	BnASSYST-407	TURNIP_RUTABAGA HYBRID	synthetic swede	swede	2.41667	1.625	3.38	35.67	16.3	19.27	1.062	15.7	0.88	16.57	0.02027	14.15	2.031	9145	0.1356	0.2087	1.605	59.21	40457	7354	72.63	0.6131	1547	3532	12.06	5762	0.04034	18.19	3.402	20.75	43.12	3334	0.01375	3.087	7981	0.0927	3481	34.61	0.649	10.88	8698	7.334	9669	2.785
336	a-0000396	BnASSYST-408	VOGESA	swede	swede	3.60294	1.775	3.718	68.67	15.96	52.61	2.711	22.16	1.344	13.58	0.02611	13.7	1.784	10169	0.3509	0.1527	2.068	69.82	43382	7958	65.43	1.1044	1591	4999	14.23	8528	0.0546	18.52	3.485	34.29	48.3	3599	0.01631	3.285	7320	0.1925	3364	39.38	0.503	20.48	8731	5.799	13723	6.184
337	a-0000397	BnASSYST-409	BRONZE TOP	swede	swede	4.69891	1.775	10.96	69.69	21.22	48.38	1.523	31.93	1.528	12.86	0.02121	10.11	1.954	10728	0.342	0.1452	1.868	64.88	38570	9343	67.52	0.2984	1685	5118	12.93	6317	0.05935	21.7	4.27	36.95	48.68	3158	0.02178	3.843	9924	0.0777	4058	33.48	1.686	10.45	9626	6.661	4995	5.016
338	a-0000398	BnASSYST-410	HUGUENOT	swede	swede	5.73832	1.865	6.1	82.92	19.52	63.33	1.937	33.01	1.752	17.01	0.01978	17.74	1.865	10138	0.2545	0.2213	2.212	69.11	40071	6955	101.46	0.5393	1666	4927	13.14	6445	0.05278	19.06	4.19	38.38	51.2	2654	0.01126	3.229	10093	0.106	3862	48.35	0.971	11.5	7367	6.857	4288	3.85
339	a-0000399	BnASSYST-411	JAUNE A COLLET VERT	swede	swede	3.4296	1.65	0.47	80.67	22.04	58.52	2.472	25.08	1.261	17.27	0.01942	12.23	2.519	11425	0.2577	0.1254	2.2	56.74	41455	7805	64.18	1.4569	2290	3522	12.59	5903	0.06959	22.01	4.009	24.11
340	a-0000401	BnASSYST-413	PIKE	swede	swede	3.6357	1.775	7.968	68.52	17.26	51.17	2.225	24.64	1.542	14.25	0.02459	14.97	2.496	10017	0.1615	0.2173	2.483	58	42302	7329	90.97	0.4596	1951	4714	12.98	6202	0.01748	19.89	3.146	31.25	56.98	3601	0.01416	3.067	9152	0.1662	3464	39.04	1.297	22.54	8446	6.851	12350	4.621
341	a-0000402	BnASSYST-414	SENSATION NZ	swede	swede	3.3691	1.705	0.282	73.03	22.66	50.28	3.46	25.31	1.075	11.3	0.02059	13.96	2.157	9904	0.144	0.1838	2.392	56.46	40005	7316	64.06	0.8933	1886	3987	12.4	6097	0.06131	19.23	3.679	24.46
342	a-0000403	BnASSYST-415	Wilhelmsburger	swede	swede	4.81675	1.85	3.48	61	18.26	42.7	2.304	23.22	1.338	12.7	0.0165	16.53	2.415	12424	0.1548	0.158	1.863	51.55	33224	10753	60.16	0.4667	1837	4917	9.86	8268	0.04286	26.31	4.311	30.02	49.14	2763	0.01364	3.227	10641	0.1177	3250	31.1	0.679	15.01	8787	7.399	10141	4.164
343	a-0000405	BnASSYST-417	Aberdeenshire Prize	swede	swede	5.96856	1.865	8.856	95.94	24.79	71.08	2.356	32.89	1.341	6.7	0.0165	12.05	1.578	10018	0.1684	0.1326	1.716	57.44	38926	7343	88.25	0.24	1356	4323	12.14	5087	0.04824	18.83	3.634	28	42.46	3088	0.01859	3.219	10524	0.097	4458	38.17	0.978	10.79	9423	6.767	7085	3.923
344	a-0000406	BnASSYST-418	Altasweet	swede	swede	2.80189	1.75	8.066	43.27	17.21	25.97	1.832	15.54	0.89	9.31	0.01929	11.25	2.018	8988	0.1011	0.1806	2.082	54.66	40526	7500	61.95	1.1838	1258	3740	12.02	5681	0.05518	17.83	3.356	22.3	64.89	3032	0.01414	3.064	9262	0.1171	4020	32.47	0.646	24.56	8991	6.638	10348	3.459
345	a-0000409	BnASSYST-421	Bangholm PT	swede	swede	3.26211	1.75	5.614	63.41	20.4	42.93	1.865	23.72	1.156	9.89	0.02203	17.09	1.949	10682	0.1609	0.1393	2.41	53.24	42838	8413	64.68	0.764	1739	5043	12.89	8067	0.05299	21.2	3.608	28.83	55.59	3632	0.0183	2.926	8334	0.1494	4088	40.6	0.584	15.3	8535	5.577	12381	4.102
346	a-0000411	BnASSYST-423	Britannia	swede	swede			3.526							11.52	0.01793	15.73	2.027	9747	0.0971	0.1634	2.088	47.47	42935	7440	59.44	0.7762	1482	4396	12.87	6300	0.07786	19.98	3.312	24.84	56.45	4049	0.01389	3.158	9872	0.1366	4278	42.94	0.951	30.83	10351	6.609	17191	5.714
347	a-0000412	BnASSYST-424	Conqueror Bronze Green Top	swede	swede	3.68182	1.775	0.18	49.34	14.82	34.49	1.926	19.49	1.459	10.42	0.01757	12.28	2.038	10309	0.139	0.1294	1.959	46.5	30597	8479	57.92	1.1643	1716	3837	9.52	7176	0.00973	20.97	3.238	24.2
348	a-0000414	BnASSYST-426	Drummonds Purple Top	swede	swede	2.90894	1.7	6.542	71.45	22.78	48.59	2.14	23.5	1.033	6.91	0.02136	12.63	1.867	9314	0.1229	0.1457	1.969	45.27	32732	7845	48.69	0.9512	1312	4156	9.84	6423	0.06996	18.45	3.268	25.58	54.47	2538	0.01918	3.181	10639	0.0766	4261	37.66	0.917	15.71	10365	6.314	9888	2.962
349	a-0000415	BnASSYST-427	Essex Model	swede	swede	2.83523	1.65	3.732	69.35	20.08	49.18	2.234	23.59	1.17	11.47	0.01535	13.66	1.769	9518	0.0996	0.2059	1.876	53.72	40047	8515	73.33	0.2653	1587	4723	12.52	6439	0.09735	19.53	3.4	24.51	49.89	3439	0.02151	2.559	8885	0.1087	3588	35.54	0.627	21.08	9167	6.544	15416	4.632
350	a-0000418	BnASSYST-430	Parkside	swede	swede	3.88913	1.775	10.19	76.76	19.74	56.95	1.948	29.9	1.529	9.26	0.0199	13.63	2.109	10781	0.0678	0.1505	1.746	48.2	30600	8771	59.59	0.5018	2058	4408	9.97	7040	0.04195	22.07	3.579	20.41	55.54	2897	0.01286	4.427	10178	0.1375	4005	32.13	0.677	13.61	10249	6.242	11576	4.906
351	a-0000419	BnASSYST-431	Peerless _Acme	swede	swede	2.94675	1.775	5.174	74.74	22.23	52.45	2.614	21.05	0.952	6.04	0.01695	10.82	1.301	7837	0.115	0.16	1.822	51.87	32527	7328	63.54	0.4025	1600	4036	9.46	6670	0.05134	14.66	3.252	25.33	54.6	3265	0.01829	3.28	9850	0.1799	4066	30.34	0.626	14.35	9208	7.038	11950	5.078
352	a-0000420	BnASSYST-432	Purple Top	swede	swede	2.76438	1.725	4.368	67.39	20.71	46.6	1.968	25.14	1.213	12.6	0.01756	13.76	1.915	8837	0.1369	0.1256	1.676	48.02	40293	7287	46.22	0.9173	1658	3922	12.43	6227	0.05032	18.02	3.332	24.8	50.99	3190	0.01256	3.142	9329	0.125	3341	37.74	0.766	16.99	9108	7.05	12319	3.806
353	a-0000421	BnASSYST-433	Scotia	swede	swede	3.2029	1.775	4.102	60.03	15.17	44.89	2.135	20.85	1.484	9.48	0.02315	14.78	2.136	10780	0.083	0.1953	2.075	50.02	39271	8479	78.17	1.191	1893	3614	11.63	6558	0.0869	19.55	3.802	18.92	38.28	3804	0.01489	3.152	8153	0.1611	4058	46.14	1.137	12.72	9241	6.456	13431	3.016
354	a-0000422	BnASSYST-434	Tankard Bronze Top	swede	swede	4.09401	1.775	9.68	71.68	17.3	54.42	2.153	25.13	1.549	11.45	0.02092	13.55	1.798	9756	0.1809	0.1402	1.614	49.13	34725	7649	63.93	0.591	1869	4313	12.07	6243	0.05014	18.74	3.775	26.44	39.25	2374	0.01857	3.621	9913	0.2351	4133	36.07	0.449	21.44	8982	7.518	14340	2.529
355	a-0000423	BnASSYST-435	The Bell	swede	swede	3.73418	1.675	1.556	68.39	20.59	47.83	1.985	23.86	1.224	11.34	0.02143	10.39	1.749	9417	0.1545	0.124	1.852	56.53	39735	7807	44.16	0.7902	1784	4450	12.37	7179	0.05301	18.89	3.778	29.92	43.91	3444	0.01954	3.372	9160	0.0841	4647	47.59	0.898	5.56	10419	6.162	11487	3.522
356	a-0000424	BnASSYST-436	Tina	swede	swede	3.54203	1.775	9.592	63.75	18.66	45.11	2.541	18.14	0.997	8.17	0.01856	11.43	2.173	11116	0.1383	0.1545	1.916	46.92	32827	9209	66.27	0.7188	1573	4549	10.21	6958	0.07518	23.12	4.145	20.97	55.31	3680	0.01419	3.208	8804	0.1395	3784	34.06	0.542	19.51	9429	6.537	10778	5.875
357	a-0000426	BnASSYST-438	YORK	swede	swede	2.2521	1.805	3.668	57.54	16.99	40.6	1.716	22.3	1.361	10.25	0.01829	11.29	2.376	8107	0.1037	0.1363	1.848	68.64	40698	6730	58.16	0.5573	1317	4590	13.38	6229	0.11936	15.82	2.797	28.31	57.06	3671	0.01448	3.408	6731	0.1158	4051	40.23	0.677	10.77	8482	6.957	7760	4.039
358	a-0000430	BnASSYST-442	Hollandse Gele Roodkop	swede	swede	2.31263	1.625	5.338	71.62	17.52	54.1	2.353	22.67	1.335	12.98	0.02086	12.17	2.269	9453	0.1299	0.1248	1.853	49.43	29267	7394	64.04	0.9822	1379	4219	8.9	6158	0.04788	19.47	3.309	24.47	60.71	3712	0.01529	3.203	8240	0.1321	4286	41.12	0.756	22.12	9113	6.319	10563	4.807
359	a-0000431	BnASSYST-443	Brandhaug	swede	swede	2.32011	1.625	0.82	53.48	15.52	37.99	1.833	20.64	1.381	12.49	0.02149	16.36	1.813	9953	0.1104	0.1403	1.633	51.83	36085	7748	48.35	0.8502	1324	4012	11.25	4856	0.05826	18.1	3.558	21.84	45.67	3359	0.0158	3.356	12839	0.1278	4804	33.46	0.514	13.15	9832	8.773	10911	0.769
360	a-0000433	BnASSYST-445	Laugabolsrofa	swede	swede	3.3121	1.475								10.96	0.01524	11.84	1.897	9784	0.1617	0.1245	1.913	47.34	38682	7417	52.54	0.7021	1863	4397	12.71	5685	0.05266	19.88	3.958	29.25	48.08	2952	0.01926	2.571	12136	0.1842	3873	25.75	0.867	19.78	9685	7.902	13908	2.7
361	a-0000435	BnASSYST-447	Rotabaggeue	swede	swede	2.37382	1.625	0.324	65.23	18.14	47.1	2.407	20.28	1.163	6.47	0.01439	14.84	1.85	9368	0.121	0.1278	1.59	49.38	36836	7424	57.54	0.5043	1466	3916	10.81	5293	0.0551	19.15	3.358	26.53	43.38	4985	0.00572	3.095	9592	0.1914	4200	52.76	1.072	7.14	9166	5.491	20816	3.151
362	a-0000439	BnASSYST-451	Kalfafellsrofa	swede	swede	2.65537	1.575	0.69	46.16	15.17	30.96	1.605	17.46	1.252	16.36	0.01998	10.28	1.816	8917	0.1135	0.1572	2.416	56.09	36866	6577	59.55	1.0907	1350	3975	11	5567	0.05352	17.07	3.202	26.71	59.6	4276	0.00864	2.346	8399	0.1217	4387	46.02	0.971	9	9198	7.506	11155	2.012
363	a-0000440	BnASSYST-452	Magres Pajberg	swede	swede	3.95745	1.775	0.876	59.54	17.78	41.84	1.801	23.94	1.398	13.32	0.02005	13.65	2.183	10842	0.1375	0.1715	1.947	53.96	35398	8584	58.88	0.82	1801	4225	10.75	5927	0.04997	20.71	4.086	24.88	62.48	4095	0.00572	2.712	8654	0.251	4065	30.49	0.527	22.6	8781	6.515	21439	3.648
364	a-0000441	BnASSYST-453	Sator Oetofte	swede	swede			3.18							12.06	0.01445	12.66	2.464	10841	0.1207	0.1542	1.743	49.61	39247	8315	50.87	0.6676	1660	4194	12.24	7278	0.06431	23.28	3.495	24.07	42.41	3621	0.01712	3.636	10236	0.1241	3901	39.83	0.716	18.22	9339	6.743	11759	4.053
365	a-0000442	BnASSYST-454	Troendersk Kvithamar	swede	swede	5.54502	1.65	2.12	64.95	18.38	46.61	2.186	21.83	1.38	8.22	0.01596	12.37	1.674	8621	0.1107	0.1656	1.338	48.48	38389	7023	47	0.8936	1363	3742	11.7	5685	0.06181	16.54	2.605	20.25	50.62	2971	0.01484	2.753	10752	0.1071	3478	31.05	0.531	19.32	7834	5.823	14390	2.155
366	a-0000497	BnASSYST-509													10.26	0.01345	15.59	2.237	11025	0.1437	0.1259	2.311	52.62	37536	8574	71.06	0.6018	1340	5030	12.18	7029	0.06321	23.28	4.594	28.17	54.31	2726	0.02005	3.491	12867	0.153	4676	30.49	1.615	14.38	8612	7.511	5038	2.661
367	a-0000498	BnASSYST-510													13.13	0.01614	11.39	1.561	9243	0.1799	0.142	2.836	60.94	40747	7469	54.03	0.3839	1379	4945	14.12	6547	0.06141	17.66	3.327	29.09	52.43	3036	0.03256	3.477	9357	0.1627	4409	38.95	1.402	16.63	9542	6.42	4769	3.911
368	a-0000499	BnASSYST-511													8.56	0.01505	11.82	1.757	9875	0.1785	0.1711	2.456	59	41837	7938	75.07	0.4105	1177	5495	14.06	6483	0.067	19.61	3.748	40.84	43.41	3519	0.01739	3.037	10866	0.1045	4615	44.56	1.572	11.05	10339	6.861	6314	4.006
369	a-0000500	BnASSYST-512													8.7	0.01597	12.17	1.551	9311	0.1578	0.149	2.106	53.39	40639	7150	80.06	0.4461	1531	5338	12.81	6735	0.0664	17.92	3.616	33.03	54.98	3181	0.01373	3.628	9894	0.0921	4911	59.62	1.302	17.71	9407	6.656	5105	2.442
370	a-0000501	BnASSYST-513													12.43	0.02228	14.57	2.306	13116	0.1776	0.2167	2.704	63.43	39853	10077	89.66	0.512	2333	4474	13.59	8205	0.05522	24.72	3.592	27.5	45.39	3109	0.01856	3.008	10784	0.1088	5017	50.93	1.023	21.64	8640	6.826	11023	3.466
371	a-0000502	BnASSYST-514													6.61	0.02059	13.04	2.085	10604	0.1899	0.1525	2.066	55.12	44226	7180	85.89	0.7299	1567	4180	14.1	7361	0.05321	20.2	4.039	39.39	46.1	3655	0.01772	3.279	8745	0.1849	3323	44.5	1.098	21.53	8778	5.142	5495	4.065
372	a-0000503	BnASSYST-515													15.41	0.01861	11.78	1.632	9056	0.1315	0.1704	2.724	63.02	41082	6955	77.14	0.4964	1635	4801	13.42	6077	0.05131	17.15	3.278	35.63	50.44	2697	0.01642	3.492	10931	0.0872	4271	41.05	0.887	10.25	9459	6.931	6968	3.364
373	a-0000504	BnASSYST-516
374	a-0000505	BnASSYST-517													7.66	0.02037	11.94	1.8	9561	0.099	0.2377	2.382	58.98	40429	7490	86.82	0.3623	1534	4886	13.02	6440	0.04553	18.45	3.407	33.37	63.44	2799	0.01487	3.748	10054	0.0862	4399	37.8	1.135	22.61	8867	6.651	4378	4.538
375	a-0000506	BnASSYST-518													8.19	0.01592	12.64	1.669	9764	0.1456	0.1609	2.253	59.37	41671	8149	56.77	0.4478	1519	5152	13.69	6867	0.05188	19.53	3.317	34.56	53	3674	0.01301	3.646	10796	0.1976	4930	47.46	1.329	16.39	9541	6.976	5449	5.385
376	a-0000508	BnASSYST-520													10.04	0.01895	13.79	1.31	9314	0.1623	0.205	2.098	48.05	47764	7376	66.81	0.4566	1986	4075	16.37	7496	0.04001	16.56	3.226	28.19	43.48	2927	0.02548	2.398	10162	0.0904	4225	39.66	0.921	13.11	9560	6.114	11812	3.851
377	a-0000509	BnASSYST-521													7.57	0.01956	13.62	2.059	11421	0.1833	0.228	3.051	65.43	43653	8413	96.8	0.3541	1716	5856	14.41	8788	0.06534	22.45	4.366	39.46	50.4	3275	0.02074	3.426	8805	0.1069	4661	58.47	1.035	11.57	10149	5.839	7543	3.968
378	a-0000510	BnASSYST-522													6.7	0.01204	13.3	1.374	7564	0.1262	0.1746	2.135	65.75	36021	6176	83.95	0.5453	1263	4600	12.41	6313	0.0423	14.61	2.951	32.41	51.64	3083	0.01645	3.476	9457	0.1666	4114	40.25	0.973	12.38	8288	6.041	3791	4.034
379	a-0000511	BnASSYST-523													8.85	0.02096	18.9	2.251	11364	0.1658	0.1591	2.402	57.64	49016	8011	77.82	0.6036	1809	4502	15.41	7231	0.06868	23.23	4.32	33.46	47.3	2062	0.02823	3.276	13330	0.1335	2824	22.71	0.493	18.51	7550	8.766	6526	2.083
380	a-0000512	BnASSYST-524													10.6	0.01569	14.11	1.819	9117	0.1545	0.122	2.049	56.54	37516	6401	100	0.3234	1464	4413	11.44	6131	0.0494	18.52	3.396	30.82	48.43	2386	0.01807	3.505	10213	0.0551	4426	59.26	0.851	11.59	9222	6.464	3369	3.548
381	a-0000514	BnASSYST-526													14.6	0.0201	14.85	1.546	9446	0.1405	0.175	1.972	50.64	46671	7857	65.35	0.2531	2000	5055	15.66	6986	0.05545	18.97	3.528	26.3	54.05	2622	0.01503	3.124	11123	0.131	5189	44.25	1.26	16.13	10130	7.098	4217	2.164
382	a-0000515	BnASSYST-527													8.43	0.01649	11.98	1.854	10093	0.1333	0.1778	1.833	58.31	34806	8181	83.7	0.3527	1321	4767	11.34	6053	0.05333	20.53	3.353	30.14	52.96	2920	0.01977	3.422	8948	0.1101	4505	41.22	1.047	11.56	9075	6.03	6278	3.918
383	a-0000516	BnASSYST-528													7.04	0.01465	9.63	1.613	9189	0.1615	0.178	2.56	64.92	43888	7633	68.9	0.4315	1427	4914	14.13	6668	0.05548	17.49	3.339	34.55	53.9	2383	0.01752	4.081	9576	0.0579	4058	40.62	1.318	13.91	8324	6.813	5207	3.25
384	a-0000517	BnASSYST-529													9.82	0.01817	12.09	2.148	11893	0.156	0.1809	1.899	46.28	44006	8697	68.56	0.4808	1960	4335	13.66	6793	0.05248	24.46	3.266	23.33	51.64	2967	0.02632	3.215	10666	0.0641	4215	32.97	1.16	14.64	10836	6.184	4312	3.598
385	a-0000518	BnASSYST-530													11.76	0.02006	9.54	1.579	9861	0.21	0.1561	2.386	59.43	50157	7887	69.96	0.311	2081	4650	17.86	5508	0.04239	19.52	4.25	34.36	53.74	2807	0.03468	3.155	8911	0.0546	4767	56.99	2.286	11.56	8790	6.12	4231	3.744
386	a-0000519	Bronze-535			winter OSR										10.77	0.014	9.25	1.745	9401	0.142	0.1616	1.738	62.82	38819	6895	47.61	0.5324	1210	4791	12.71	6490	0.05769	18.18	3.671	28.79	76.13	2778	0.01756	2.937	8289	0.1455	4306	37.69	1.234	14.06	7845	5.556	4518	3.29
387	a-0000521	Cracker-531	Cracker-531	NA	winter OSR		1.991	13.84	69.78		49.2	1.83	27.25	1.372	8.32	0.01625	10.09	1.344	8303	0.1925	0.1405	1.799	47.95	40851	6798	59.24	0.4532	1490	4917	14.32	5743	0.05583	16.17	2.745	32.38	61.18	2760	0.02185	3.664	10779	0.0951	3861	49.65	1.312	11.05	8305	5.901	4671	4.55
[truncated: 5 more columns]

## Sheet: Suppl_Table_8
Supplementary Table 8. Pair-wise correlations of seed weight/yield, root and, leaf and seed mineral concentration traits in Brassica napus genotypes. Plants were grown grown in a ‘pouch and wick’ system (root traits, up to 319 genotypes) or compost (leaf and seed traits; up to 385 and 380 genotypes, respectively). Correlation coefficients from -1.0 to +1.0 are presented in the upper matrix; proba…
%2013_TSW	-
%2014_seed_yield__g	0.2054	-
Leaf_Al_mg_kg	-0.0288	-0.1523	-
Leaf_As_mg_kg	-0.0172	-0.1045	0.293	-
Leaf_B_mg_kg	-0.0003	-0.0066	0.1359	0.3338	-
Leaf_Ba_mg_kg	-0.0192	-0.0313	0.2778	0.5337	0.4365	-
Leaf_Ca_mg_kg	0.0948	0.0641	0.2346	0.5902	0.4501	0.897	-
Leaf_Cd_mg_kg	0.1232	0.0427	0.1692	0.3101	0.2116	0.3323	0.4658	-
Leaf_Cs_mg_kg	0.0124	-0.0103	0.1657	0.3204	0.4712	0.3342	0.4084	0.0287	-
Leaf_Cu_mg_kg	0.1143	0.0977	0.0737	0.2465	0.2929	0.2317	0.3178	0.2673	0.3032	-
Leaf_Fe_mg_kg	0.1467	0.0647	0.1376	0.2374	0.1691	0.1315	0.1864	0.2111	0.2935	0.3944	-
Leaf_K_mg_kg	0.188	-0.0362	0.1538	0.0509	0.1944	-0.0967	-0.0095	0.1758	0.1333	0.1478	0.1428	-
Leaf_Mg_mg_kg	0.045	0.0867	0.2026	0.5422	0.391	0.7385	0.8839	0.4448	0.4585	0.2723	0.1454	0.0048	-
Leaf_Mn_mg_kg	0.1843	0.0787	0.0969	0.4363	0.5171	0.5147	0.5826	0.288	0.5917	0.468	0.5238	0.1072	0.4668	-
Leaf_Mo_mg_kg	-0.0761	-0.1144	0.0773	0.4678	0.4186	0.3567	0.3701	0.2222	0.2973	0.2839	0.0253	0.0555	0.3982	0.3531	-
Leaf_Na_mg_kg	0.055	-0.0782	0.2342	0.5154	0.3387	0.455	0.6171	0.3799	0.3622	0.259	0.1812	0.1659	0.6634	0.4099	0.4233	-
Leaf_P_mg_kg	0.0816	0.0772	0.0409	-0.0907	0.2968	-0.0852	0.0388	0.1339	0.2053	0.3781	0.2147	0.2383	0.1529	0.0811	0.034	0.0985	-
Leaf_Rb_mg_kg	0.2147	0.0041	0.1033	-0.0986	0.0989	-0.22	-0.1363	0.1325	0.0696	0.0938	0.1001	0.9202	-0.0976	-0.0278	-0.0772	0.0702	0.31	-
Leaf_S_mg_kg	0.0418	0.0226	0.1212	0.3332	0.4132	0.2517	0.4083	0.3729	0.3516	0.3908	0.197	0.2604	0.494	0.3893	0.5456	0.5035	0.4957	0.1847	-
Leaf_Se_mg_kg	0.0406	-0.007	-0.0533	0.0397	-0.0557	0.0819	0.131	0.0766	0.0278	0.0953	0.0187	0.1088	0.1285	0.0765	0.0551	0.1571	-0.0318	0.0206	0.0334	-
Leaf_Sr_mg_kg	0.0668	0.0534	0.2311	0.5217	0.4102	0.9313	0.9718	0.4461	0.3463	0.2653	0.1219	-0.0487	0.8649	0.5036	0.3141	0.5358	0.0186	-0.1556	0.3418	0.1075	-
Leaf_Ti_mg_kg	0.1122	0.0569	0.2578	0.5602	0.4301	0.8248	0.9026	0.4194	0.3858	0.2522	0.2411	0.0292	0.7847	0.5696	0.3224	0.5728	-0.0038	-0.08	0.3626	0.0672	0.885	-
Leaf_Zn_mg_kg	0.1478	0.1402	-0.0962	-0.1279	0.124	-0.1223	-0.026	0.3407	-0.0254	0.3985	0.2848	0.2494	-0.039	0.1521	-0.0969	-0.0694	0.4379	0.3297	0.1963	-0.0141	-0.0323	-0.067	-
Root_LRD__cm_1	0.1559	0.1262	0.1513	0.1471	0.0539	0.1802	0.1986	0.0811	0.05	0.1151	0.125	-0.091	0.1592	0.1149	-0.0071	0.0979	0.0498	-0.0554	-0.0034	0.006	0.1891	0.1896	0.0313	-
Root_LRL__cm	0.294	0.1659	-0.1056	-0.1295	-0.0893	-0.0452	-0.0124	-0.1085	-0.034	0.0459	0.0243	-0.0751	-0.0923	0.0535	-0.1913	-0.1297	0.0326	-0.007	-0.1037	-0.0354	-0.0086	0.0065	0.038	0.0638	-
Root_LRN	0.314	0.2016	-0.0805	-0.0875	-0.1401	0.003	-0.0015	-0.0734	-0.12	0.0664	0.0983	-0.0917	-0.1014	0.0382	-0.2894	-0.2058	0.0169	-0.0149	-0.1825	-0.0581	0.0123	-0.0078	0.0945	0.4159	0.6553	-
Root_MLRL__cm	0.0122	-0.0034	-0.0677	-0.0852	0.0771	-0.0662	-0.0319	-0.0261	0.0702	-0.0033	-0.0673	0.0188	-0.0053	0.0143	0.0881	0.0668	0.0488	0.0205	0.0796	-0.0015	-0.0333	-0.0032	-0.0136	-0.3699	0.4228	-0.3217	-
Root_PRL__cm	0.2301	0.1353	-0.1801	-0.2166	-0.2109	-0.1384	-0.1623	-0.1659	-0.1555	-0.0024	0.0021	-0.0246	-0.2488	-0.0312	-0.3114	-0.3187	-0.0448	0.0213	-0.1985	-0.0727	-0.1343	-0.1506	0.0483	-0.3144	0.6223	0.6639	-0.0418	-
Root_TRL__cm	0.2996	0.1693	-0.1329	-0.1627	-0.1279	-0.0737	-0.0534	-0.1336	-0.0682	0.0357	0.0187	-0.0675	-0.1412	0.0345	-0.2382	-0.1887	0.0158	0.0001	-0.137	-0.0491	-0.0431	-0.0348	0.0421	-0.0321	0.9786	0.7091	0.3352	0.7693	-
Seed_B__mg_kg	-0.214	0.184	-0.0192	-0.0053	-0.0122	0.0662	0.09	0.0621	0.0481	0.1192	0.1019	-0.2048	0.1164	0.0518	0.037	0.0894	0.0139	-0.1928	0.0437	-0.0309	0.0732	0.0756	0.0192	0.0129	-0.0935	-0.0574	-0.0575	-0.079	-0.0991	-
Seed_Ca__mg_kg	-0.0967	-0.151	0.0019	-0.0386	-0.0846	0.1063	0.0174	-0.012	-0.1507	-0.1678	-0.1722	-0.0762	-0.0645	-0.1631	0.0105	-0.1519	-0.1889	-0.098	-0.0934	0.1159	0.0526	-0.0392	-0.0927	0.0023	-0.1355	-0.0383	-0.1367	-0.0596	-0.1257	-0.2579	-
Seed_Cd__mg_kg	0.0653	0.1935	0.0589	0.1487	0.1579	0.1453	0.2542	0.4094	0.0697	0.1966	0.0461	0.0569	0.3009	0.1232	0.1434	0.3072	0.1941	0.0802	0.3049	0.023	0.2315	0.2037	0.1199	0.0433	-0.1099	-0.1042	0.0093	-0.1597	-0.1329	0.131	-0.1898	-
Seed_Cu__mg_kg	0.0374	0.0278	-0.1411	-0.0745	-0.1557	-0.1467	-0.1495	0.0149	-0.1104	0.1083	0.0757	-0.0875	-0.1046	-0.0609	-0.0235	-0.0947	0.0042	-0.0469	-0.0574	-0.0133	-0.1505	-0.1571	0.1048	0.0059	0.1264	0.1269	0.0513	0.1052	0.1317	-0.1746	-0.0151	-0.0069	-
Seed_K__mg_kg	0.2834	-0.0372	-0.0517	-0.0527	0.0893	-0.1106	-0.0638	-0.0121	0.0007	0.0126	0.0649	0.1239	-0.0464	0.0513	-0.0218	0.0338	0.0849	0.1441	-0.0504	-0.0719	-0.0781	-0.0555	0.0709	-0.0343	0.0841	0.0492	0.0523	0.0851	0.0905	-0.0906	-0.4024	0.0535	-0.0189	-
Seed_Li__mg_kg	-0.1607	-0.1608	-0.0996	-0.1043	-0.0387	-0.0574	-0.1438	-0.0814	-0.1082	-0.1973	-0.0673	-0.0599	-0.1469	-0.1227	-0.0752	-0.1519	-0.146	-0.0512	-0.1267	-0.039	-0.1176	-0.1004	-0.0603	-0.078	0.0232	0.0161	0.0149	0.0652	0.037	-0.09	0.2905	-0.2681	-0.0217	-0.1232	-
Seed_Mg__mg_kg	0.1214	0.2331	0.0154	0.1266	0.0427	0.1454	0.237	0.1332	0.1262	0.1883	0.1301	0.0792	0.2119	0.204	0.0766	0.1817	0.1288	0.0562	0.1172	0.014	0.2034	0.2029	0.0638	0.1288	-0.1426	-0.1114	-0.0793	-0.1605	-0.1619	0.0715	0.0067	0.2629	-0.0207	0.1104	-0.2332	-
Seed_Mn__mg_kg	0.1058	-0.0306	0.0636	0.0642	0.0395	0.0658	0.0585	-0.0688	0.1491	0.0884	0.1778	0.1017	-0.0269	0.3235	0.0451	0.0058	-0.0809	0.0491	0.0151	0.0425	0.0359	0.1004	0.0065	0.1015	0.0317	0.0593	-0.0285	0.0276	0.0331	-0.176	0.1989	-0.0918	0.028	-0.1412	0.0114	0.2167	-
Seed_Mo__mg_kg	0.0266	0.1029	-0.1106	0.1072	0.0622	0.0003	0.1119	0.1686	0.2036	0.2211	0.1963	0.0236	0.1284	0.2203	0.2801	0.2091	0.119	0.0225	0.2625	0.1105	0.0518	0.0698	0.1446	0.0511	-0.1224	-0.1419	-0.012	-0.1722	-0.1477	0.2453	-0.1091	0.2084	-0.0552	0.0394	-0.1127	0.289	0.2174	-
Seed_Na__mg_kg	-0.1616	-0.0168	0.0497	-0.0103	0.1109	0.0761	0.0446	0.0713	0.154	0.0319	0.0205	0.0054	0.1062	0.0493	0.0733	0.0897	0.1113	0.0151	0.1364	-0.0569	0.0591	0.0848	0.0105	-0.1273	-0.1598	-0.2229	0.0643	-0.1595	-0.1721	0.4017	-0.1867	0.1007	-0.1788	0.0044	0.0486	0.0777	-0.0355	0.0665	-
Seed_P__mg_kg	0.1319	-0.1177	-0.0029	0.1783	0.1119	0.071	0.1628	0.1573	0.0987	0.1232	-0.0311	0.1242	0.176	0.0882	0.2583	0.2469	0.1977	0.0538	0.2081	0.0619	0.1144	0.1136	-0.0039	-0.0491	-0.0645	-0.1575	0.0478	-0.1329	-0.0881	-0.1907	0.0538	0.1419	0.0755	0.2457	-0.2137	0.3829	0.0314	0.2512	-0.0861	-
Seed_Rb__mg_kg	0.1325	-0.1495	0.0375	-0.1259	-0.1126	-0.1422	-0.1924	-0.1341	-0.1319	-0.1121	0.0194	0.0816	-0.1685	-0.1122	-0.1542	-0.1581	0.0079	0.0974	-0.2091	-0.0221	-0.169	-0.1608	0.0215	-0.0408	0.1826	0.1868	-0.0099	0.2519	0.2151	-0.2664	-0.1789	-0.2942	0.0706	0.4144	0.1493	-0.2719	-0.1757	-0.2058	-0.1195	0.0478	-
Seed_S__mg_kg	-0.0041	-0.2887	0.0874	-0.0171	0.0954	-0.0061	-0.1012	-0.0866	-0.0642	-0.2271	-0.2549	0.1068	-0.0642	-0.2019	0.0391	-0.0849	-0.0243	0.1031	-0.0088	-0.0706	-0.0462	-0.1078	-0.104	-0.1914	-0.0665	-0.1333	0.0795	-0.0017	-0.051	-0.4592	0.3088	-0.1355	-0.1275	0.0473	0.17	-0.2565	-0.1187	-0.4823	-0.0014	-0.0188	0.1391	-
Seed_Sr__mg_kg	0.0575	0.1363	-0.0128	0.0597	0.0914	0.2393	0.2875	0.2332	0.0137	0.051	-0.0439	-0.0265	0.2386	0.062	0.0257	0.1064	0.0777	-0.0188	0.1967	0.1528	0.3081	0.2108	0.0658	0.0733	0.0013	0.0511	-0.0446	-0.0207	-0.0054	-0.0666	0.505	0.1931	0.056	-0.3122	-0.0169	-0.0195	0.006	-0.0353	-0.1018	0.0654	-0.2584	0.0476	-
Seed_Zn__mg_kg	-0.0973	-0.3739	0.0518	-0.0168	-0.1286	-0.1233	-0.1854	0.0184	-0.2091	-0.2365	-0.1943	0.0378	-0.201	-0.2833	-0.0492	-0.1644	-0.119	0.048	-0.1142	-0.0335	-0.1627	-0.1764	0.0006	-0.0507	-0.0512	-0.0317	-0.0361	-0.0216	-0.0469	-0.3935	0.3024	-0.0575	0.1228	-0.1037	0.2334	-0.2854	-0.1184	-0.2789	-0.1692	0.0327	0.143	0.4738	0.039	-
	%2013_TSW	%2014_seed_yield__g	Leaf_Al_mg_kg	Leaf_As_mg_kg	Leaf_B_mg_kg	Leaf_Ba_mg_kg	Leaf_Ca_mg_kg	Leaf_Cd_mg_kg	Leaf_Cs_mg_kg	Leaf_Cu_mg_kg	Leaf_Fe_mg_kg	Leaf_K_mg_kg	Leaf_Mg_mg_kg	Leaf_Mn_mg_kg	Leaf_Mo_mg_kg	Leaf_Na_mg_kg	Leaf_P_mg_kg	Leaf_Rb_mg_kg	Leaf_S_mg_kg	Leaf_Se_mg_kg	Leaf_Sr_mg_kg	Leaf_Ti_mg_kg	Leaf_Zn_mg_kg	Root_LRD__cm_1	Root_LRL__cm	Root_LRN	Root_MLRL__cm	Root_PRL__cm	Root_TRL__cm	Seed_B__mg_kg	Seed_Ca__mg_kg	Seed_Cd__mg_kg	Seed_Cu__mg_kg	Seed_K__mg_kg	Seed_Li__mg_kg	Seed_Mg__mg_kg	Seed_Mn__mg_kg	Seed_Mo__mg_kg	Seed_Na__mg_kg	Seed_P__mg_kg	Seed_Rb__mg_kg	Seed_S__mg_kg	Seed_Sr__mg_kg	Seed_Zn__mg_kg
Two-sided test of correlations different from zero
%2013_TSW	-
%2014_seed_yield__g	<0.001	-
Leaf_Al_mg_kg	0.6001	0.0053	-
Leaf_As_mg_kg	0.7543	0.0567	<0.001	-
Leaf_B_mg_kg	0.9961	0.9038	0.0131	<0.001	-
Leaf_Ba_mg_kg	0.7276	0.5686	<0.001	<0.001	<0.001	-
Leaf_Ca_mg_kg	0.0842	0.2431	<0.001	<0.001	<0.001	<0.001	-
Leaf_Cd_mg_kg	0.0246	0.4377	0.0019	<0.001	<0.001	<0.001	<0.001	-
Leaf_Cs_mg_kg	0.8218	0.8511	0.0024	<0.001	<0.001	<0.001	<0.001	0.602	-
Leaf_Cu_mg_kg	0.037	0.075	0.1795	<0.001	<0.001	<0.001	<0.001	<0.001	<0.001	-
Leaf_Fe_mg_kg	0.0073	0.2391	0.012	<0.001	0.002	0.0164	<0.001	<0.001	<0.001	<0.001	-
Leaf_K_mg_kg	<0.001	0.51	0.0049	0.3541	<0.001	0.0781	0.8623	0.0013	0.0149	0.0069	0.009	-
Leaf_Mg_mg_kg	0.4131	0.1143	<0.001	<0.001	<0.001	<0.001	<0.001	<0.001	<0.001	<0.001	0.0079	0.931	-
Leaf_Mn_mg_kg	<0.001	0.152	0.0775	<0.001	<0.001	<0.001	<0.001	<0.001	<0.001	<0.001	<0.001	0.0506	<0.001	-
Leaf_Mo_mg_kg	0.166	0.037	0.1594	<0.001	<0.001	<0.001	<0.001	<0.001	<0.001	<0.001	0.6454	0.3127	<0.001	<0.001	-
Leaf_Na_mg_kg	0.3172	0.1543	<0.001	<0.001	<0.001	<0.001	<0.001	<0.001	<0.001	<0.001	<0.001	0.0024	<0.001	<0.001	<0.001	-
Leaf_P_mg_kg	0.1375	0.1599	0.4571	0.0984	<0.001	0.1205	0.4807	0.0145	<0.001	<0.001	<0.001	<0.001	0.0052	0.1396	0.5368	0.0727	-
Leaf_Rb_mg_kg	<0.001	0.9405	0.0598	0.0724	0.0715	<0.001	0.0128	0.0155	0.205	0.0875	0.068	<0.001	0.0752	0.6128	0.1598	0.2013	<0.001	-
Leaf_S_mg_kg	0.4475	0.6812	0.027	<0.001	<0.001	<0.001	<0.001	<0.001	<0.001	<0.001	<0.001	<0.001	<0.001	<0.001	<0.001	<0.001	<0.001	<0.001	-
Leaf_Se_mg_kg	0.4601	0.8992	0.3323	0.4701	0.3111	0.136	0.0168	0.1631	0.6128	0.0823	0.7342	0.0474	0.019	0.1637	0.316	0.0041	0.5632	0.7075	0.5432	-
Leaf_Sr_mg_kg	0.2244	0.3317	<0.001	<0.001	<0.001	<0.001	<0.001	<0.001	<0.001	<0.001	0.0261	0.3761	<0.001	<0.001	<0.001	<0.001	0.7358	0.0044	<0.001	0.05	-
Leaf_Ti_mg_kg	0.0407	0.3002	<0.001	<0.001	<0.001	<0.001	<0.001	<0.001	<0.001	<0.001	<0.001	0.5951	<0.001	<0.001	<0.001	<0.001	0.9456	0.145	<0.001	0.2216	<0.001	-
Leaf_Zn_mg_kg	0.0069	0.0104	0.0796	0.0196	0.0236	0.0256	0.6363	<0.001	0.6447	<0.001	<0.001	<0.001	0.4782	0.0054	0.0775	0.2066	<0.001	<0.001	<0.001	0.7971	0.557	0.2225	-
Root_LRD__cm_1	0.0043	0.0212	0.0057	0.0072	0.3264	<0.001	<0.001	0.1399	0.363	0.0357	0.0226	0.0975	0.0036	0.036	0.8972	0.0744	0.3649	0.3131	0.9507	0.9135	<0.001	<0.001	0.5688	-
Root_LRL__cm	<0.001	0.0024	0.0543	0.0181	0.1037	0.4106	0.8211	0.0479	0.5366	0.4035	0.6585	0.1713	0.0925	0.3306	<0.001	0.0179	0.5536	0.8991	0.0588	0.5202	0.8754	0.9059	0.4898	0.2459	-
Root_LRN	<0.001	<0.001	0.1425	0.1109	0.0105	0.9563	0.9782	0.1814	0.0286	0.227	0.0733	0.0949	0.0647	0.4876	<0.001	<0.001	0.7592	0.786	<0.001	0.2905	0.823	0.8871	0.0852	<0.001	<0.001	-
Root_MLRL__cm	0.8249	0.9503	0.2179	0.1209	0.1606	0.2281	0.5614	0.6355	0.2014	0.9525	0.2207	0.732	0.9235	0.7943	0.1084	0.224	0.3743	0.7088	0.1474	0.9776	0.5444	0.9543	0.8045	<0.001	<0.001	<0.001	-
Root_PRL__cm	<0.001	0.0135	<0.001	<0.001	<0.001	0.0114	0.003	0.0024	0.0044	0.9656	0.9702	0.6541	<0.001	0.5705	<0.001	<0.001	0.4147	0.6984	<0.001	0.1857	0.0142	0.0059	0.38	<0.001	<0.001	<0.001	0.4475	-
Root_TRL__cm	<0.001	0.0019	0.0152	0.0029	0.0195	0.18	0.3315	0.0147	0.2146	0.5161	0.734	0.2191	0.0099	0.5309	<0.001	<0.001	0.7739	0.9979	0.0123	0.3723	0.4331	0.5269	0.4441	0.5596	<0.001	<0.001	<0.001	<0.001	-
Seed_B__mg_kg	<0.001	<0.001	0.7277	0.9236	0.8251	0.2283	0.1011	0.2583	0.3811	0.0297	0.0634	<0.001	0.0337	0.3465	0.5011	0.1033	0.8008	<0.001	0.4272	0.5741	0.1827	0.1689	0.7276	0.8146	0.0883	0.2967	0.2954	0.1502	0.071	-
Seed_Ca__mg_kg	0.078	0.0058	0.9717	0.4825	0.1235	0.0527	0.7514	0.8273	0.0059	0.0021	0.0016	0.1655	0.2402	0.0028	0.848	0.0055	<0.001	0.0742	0.0886	0.0345	0.3388	0.4754	0.0911	0.967	0.0133	0.4863	0.0125	0.2779	0.0218	<0.001	-
Seed_Cd__mg_kg	0.2346	<0.001	0.2838	0.0066	0.0039	0.0079	<0.001	<0.001	0.2047	<0.001	0.402	0.3002	<0.001	0.0245	0.0088	<0.001	<0.001	0.1441	<0.001	0.6752	<0.001	<0.001	0.0288	0.4313	0.0451	0.0575	0.8655	0.0035	0.0152	0.0167	<0.001	-
Seed_Cu__mg_kg	0.4965	0.6128	0.0099	0.175	0.0044	0.0073	0.0063	0.7864	0.044	0.0483	0.1682	0.1108	0.0565	0.2678	0.6686	0.0843	0.9392	0.3931	0.2959	0.8088	0.0059	0.004	0.056	0.9141	0.021	0.0205	0.351	0.0551	0.0161	0.0014	0.783	0.9001	-
Seed_K__mg_kg	<0.001	0.4991	0.3466	0.3379	0.1039	0.0437	0.246	0.8264	0.9892	0.8189	0.2379	0.0238	0.399	0.351	0.6913	0.5385	0.122	0.0085	0.3593	0.1906	0.1549	0.3128	0.1968	0.5328	0.1258	0.3704	0.3411	0.1214	0.0993	0.0987	<0.001	0.3303	0.7314	-
Seed_Li__mg_kg	0.0033	0.0033	0.0696	0.0574	0.482	0.2961	0.0086	0.1382	0.0484	<0.001	0.2205	0.2757	0.0072	0.0251	0.1711	0.0055	0.0076	0.3518	0.0208	0.478	0.0319	0.0674	0.2725	0.1557	0.6732	0.7691	0.7861	0.2356	0.5011	0.101	<0.001	<0.001	0.6933	0.0246	-
Seed_Mg__mg_kg	0.0267	<0.001	0.7796	0.0208	0.4376	0.0079	<0.001	0.015	0.0213	<0.001	0.0175	0.1494	<0.001	<0.001	0.1631	<0.001	0.0187	0.3061	0.0326	0.7995	<0.001	<0.001	0.2459	0.0187	0.0092	0.0423	0.1488	0.0033	0.0031	0.1932	0.9036	<0.001	0.7064	0.044	<0.001	-
Seed_Mn__mg_kg	0.0537	0.5778	0.2469	0.2428	0.472	0.2309	0.287	0.2105	0.0064	0.1073	0.0011	0.0637	0.6249	<0.001	0.4117	0.9166	0.1409	0.3715	0.7843	0.4396	0.5138	0.0673	0.9064	0.0644	0.5645	0.2802	0.6046	0.6156	0.5474	0.0013	<0.001	0.0945	0.6104	0.0099	0.8353	<0.001	-
Seed_Mo__mg_kg	0.6289	0.0607	0.0437	0.0506	0.2573	0.995	0.0413	0.002	<0.001	<0.001	<0.001	0.6683	0.019	<0.001	<0.001	<0.001	0.0299	0.6828	<0.001	0.0439	0.3459	0.2037	0.0082	0.3523	0.0256	0.0095	0.8279	0.0016	0.0069	<0.001	0.0466	<0.001	0.3152	0.4732	0.0399	<0.001	<0.001	-
Seed_Na__mg_kg	0.0031	0.76	0.3664	0.8515	0.0432	0.1657	0.4174	0.1945	0.0049	0.5617	0.709	0.9221	0.0529	0.3693	0.182	0.1024	0.0424	0.7836	0.0127	0.3007	0.2824	0.1223	0.8487	0.0201	0.0035	<0.001	0.2416	0.0035	0.0016	<0.001	<0.001	0.0666	0.001	0.9368	0.3766	0.1574	0.5189	0.2264	-
Seed_P__mg_kg	0.016	0.0317	0.9573	0.0011	0.0414	0.196	0.0029	0.004	0.072	0.0246	0.5715	0.0234	0.0013	0.108	<0.001	<0.001	<0.001	0.3273	<0.001	0.2598	0.0369	0.0383	0.9441	0.3722	0.2403	0.004	0.3848	0.0153	0.1086	<0.001	0.3275	0.0095	0.169	<0.001	<0.001	<0.001	0.5682	<0.001	0.1167	-
Seed_Rb__mg_kg	0.0156	0.0063	0.4957	0.0215	0.04	0.0094	<0.001	0.0143	0.016	0.041	0.7237	0.1373	0.002	0.0407	0.0048	0.0038	0.8858	0.0758	<0.001	0.6881	0.002	0.0033	0.696	0.4578	<0.001	<0.001	0.8573	<0.001	<0.001	<0.001	0.001	<0.001	0.199	<0.001	0.0064	<0.001	0.0013	<0.001	0.0292	0.3845	-
Seed_S__mg_kg	0.9403	<0.001	0.1115	0.7563	0.0821	0.9115	0.0651	0.1148	0.243	<0.001	<0.001	0.0516	0.2427	<0.001	0.4771	0.122	0.6583	0.0603	0.873	0.199	0.4004	0.0494	0.058	<0.001	0.2263	0.0149	0.1477	0.976	0.3534	<0.001	<0.001	0.0133	0.02	0.3896	0.0018	<0.001	0.0303	<0.001	0.9793	0.7327	0.011	-
Seed_Sr__mg_kg	0.2952	0.0128	0.8156	0.2772	0.096	<0.001	<0.001	<0.001	0.804	0.3534	0.4242	0.6295	<0.001	0.2596	0.6408	0.0523	0.157	0.733	<0.001	0.0052	<0.001	<0.001	0.2313	0.1821	0.9808	0.3529	0.4171	0.7062	0.9223	0.2258	<0.001	<0.001	0.3085	<0.001	0.7592	0.723	0.9138	0.5205	0.0635	0.234	<0.001	0.3865	-
Seed_Zn__mg_kg	0.0761	<0.001	0.3463	0.7605	0.0189	0.0245	<0.001	0.7381	<0.001	<0.001	<0.001	0.4921	<0.001	<0.001	0.3708	0.0026	0.0299	0.3828	0.0373	0.5422	0.0029	0.0012	0.9908	0.3567	0.3517	0.5648	0.5111	0.6939	0.394	<0.001	<0.001	0.2957	0.0251	0.0588	<0.001	<0.001	0.0307	<0.001	0.0019	0.5517	0.009	<0.001	0.4785	-
	%2013_TSW	%2014_seed_yield__g	Leaf_Al_mg_kg	Leaf_As_mg_kg	Leaf_B_mg_kg	Leaf_Ba_mg_kg	Leaf_Ca_mg_kg	Leaf_Cd_mg_kg	Leaf_Cs_mg_kg	Leaf_Cu_mg_kg	Leaf_Fe_mg_kg	Leaf_K_mg_kg	Leaf_Mg_mg_kg	Leaf_Mn_mg_kg	Leaf_Mo_mg_kg	Leaf_Na_mg_kg	Leaf_P_mg_kg	Leaf_Rb_mg_kg	Leaf_S_mg_kg	Leaf_Se_mg_kg	Leaf_Sr_mg_kg	Leaf_Ti_mg_kg	Leaf_Zn_mg_kg	Root_LRD__cm_1	Root_LRL__cm	Root_LRN	Root_MLRL__cm	Root_PRL__cm	Root_TRL__cm	Seed_B__mg_kg	Seed_Ca__mg_kg	Seed_Cd__mg_kg	Seed_Cu__mg_kg	Seed_K__mg_kg	Seed_Li__mg_kg	Seed_Mg__mg_kg	Seed_Mn__mg_kg	Seed_Mo__mg_kg	Seed_Na__mg_kg	Seed_P__mg_kg	Seed_Rb__mg_kg	Seed_S__mg_kg	Seed_Sr__mg_kg	Seed_Zn__mg_kg

## Sheet: Suppl_Table_9
Supplementary Table 9. Stepwise discriminant analysis, relative contribution of each trait. First using the variate set of all traits combined, then for each of the root-, leaf- and seed mineral composition and seed weight trait variate sets. Wilk's lambda value is the ratio of the determinant of the within-group sums of squares and products to the determinants of the total sums of squares and pr…
	All 44 traits			6 root traits			21 leaf mineral composition traits						2 seed weight traits
	Variable	Wilks' lambda value		Variable	Wilks' lambda value		Variable	Wilks' lambda value		Variable	Wilks' lambda value		Variable	Wilks' lambda value
	Leaf_S_mg_kg	0.66818		Root_PRL_REML	0.7702		Leaf_S_mg_kg	0.65065		Seed_Mo__mg_kg	0.71738		%2013_TGW	0.83376
	Root_PRL__cm	0.52107		Root_MLRL_REML	0.68888		Leaf_Na_mg_kg	0.51256		Seed_Ca__mg_kg	0.5761		%2014_seed_yield__g	0.78878
	Seed_Ca__mg_kg	0.42719		Root_LRD_REML	0.64973		Leaf_Fe_mg_kg	0.40862		Leaf_B_mg_kg	0.47287
	Seed_Mo__mg_kg	0.34788		Root_LRN_REML	0.62233		Leaf_Mo_mg_kg	0.33677		Seed_Mg__mg_kg	0.38869
	%2013_TGW	0.29818		Root_TRL_REML	0.6107		Leaf_P_mg_kg	0.28551		Seed_Sr__mg_kg	0.32094
	Leaf_Mo_mg_kg	0.25964		Root_LRL_REML	0.58985		Leaf_Rb_mg_kg	0.25167		Seed_Mn__mg_kg	0.2807
	Leaf_Na_mg_kg	0.23186					Leaf_Cs_mg_kg	0.22445		Leaf_Cs_mg_kg	0.24493
	Leaf_Fe_mg_kg	0.20241					Leaf_Mn_mg_kg	0.19366		Seed_Rb__mg_kg	0.21615
	Leaf_P_mg_kg	0.17878					Leaf_Ti_mg_kg	0.17316		Seed_P__mg_kg	0.18198
	Seed_Sr__mg_kg	0.16463					Leaf_Ba_mg_kg	0.1531		Leaf_Cu_mg_kg	0.16092
	Seed_Mg__mg_kg	0.14949					Leaf_Ca_mg_kg	0.13131		Seed_S__mg_kg	0.14438
	Root_MLRL__cm	0.13801					Leaf_K_mg_kg	0.11714		Seed_K__mg_kg	0.12956
	Leaf_Cs_mg_kg	0.13003					Leaf_Cu_mg_kg	0.10698		Seed_Na__mg_kg	0.11851
	Leaf_Rb_mg_kg	0.12284					Leaf_Al_mg_kg	0.09819		Seed_Cd__mg_kg	0.10853
	Leaf_K_mg_kg	0.11268					Leaf_Cd_mg_kg	0.09116		Seed_Li__mg_kg	0.10042
	Seed_Mn__mg_kg	0.1077					Leaf_B_mg_kg	0.085
	Seed_Cd__mg_kg	0.10325					Leaf_Zn_mg_kg	0.07923
	Leaf_As_mg_kg	0.09945					Leaf_Sr_mg_kg	0.07386
	Leaf_Cd_mg_kg	0.09603					Leaf_Mg_mg_kg	0.06857
	Leaf_Sr_mg_kg	0.09137					Leaf_As_mg_kg	0.0642
	Leaf_Ba_mg_kg	0.08306					Leaf_Se_mg_kg	0.06233
	Leaf_Mg_mg_kg	0.07818
	Leaf_Ca_mg_kg	0.07568
	Leaf_Al_mg_kg	0.07326
	Root_LRD__cm_1	0.07099
	Root_LRN	0.06782
	Seed_K__mg_kg	0.0657
	%2014_seed_yield__g	0.06347
	Leaf_Cu_mg_kg	0.06163
	Leaf_B_mg_kg	0.0602
	Seed_Na__mg_kg	0.05887
	Seed_Li__mg_kg	0.05771
	Leaf_Mn_mg_kg	0.05666
	Seed_S__mg_kg	0.05578
	Seed_B__mg_kg	0.0549
	Seed_P__mg_kg	0.05393
	Leaf_Zn_mg_kg	0.05308
	Root_TRL__cm	0.05239
	Root_LRL__cm	0.05103
	Seed_Zn__mg_kg	0.05037
	Seed_Rb__mg_kg	0.04977
	Leaf_Se_mg_kg	0.04941
	Leaf_Ti_mg_kg	0.04916
	Seed_Cu__mg_kg	0.04902

[truncated: 1 more sheets: Suppl_Table_10]
